# Supplementary material for: Evolution and extinction can occur rapidly: a modeling approach
Source: PeerJ. 2021 Apr 13;9:e11130. doi: 10.7717/peerj.11130 (PMC8051336; doi:10.7717/peerj.11130)
Supplement: Supplemental Information 2 — Code Model. Software “Mathematica”. [file peerj-09-11130-s002.zip]

Archive with 1 entries (1 files):
- Supplementary Information 2_Model file.nb
