# Supplementary material for: Evolution and extinction can occur rapidly: a modeling approach
Source: PeerJ. 2021 Apr 13;9:e11130. doi: 10.7717/peerj.11130 (PMC8051336; doi:10.7717/peerj.11130)
Supplement: Supplemental Information 2 — Code Model. Software “Mathematica”. [file peerj-09-11130-s002.zip › Supplementary Information 2_Model file.nb]

(* Content-type: application/mathematica *)

(*** Wolfram Notebook File ***)
(* http://www.wolfram.com/nb *)

(* CreatedBy='Mathematica 7.0' *)

(*CacheID: 234*)
(* Internal cache information:
NotebookFileLineBreakTest
NotebookFileLineBreakTest
NotebookDataPosition[       145,          7]
NotebookDataLength[    269069,       4357]
NotebookOptionsPosition[    267588,       4329]
NotebookOutlinePosition[    268071,       4347]
CellTagsIndexPosition[    268028,       4344]
WindowFrame->Normal*)

(* Beginning of Notebook Content *)
Notebook[{
Cell[BoxData[""], "Input",
 CellChangeTimes->{{3.692670123567122*^9, 3.692670150367655*^9}, {
   3.69267097848402*^9, 3.6926711772933917`*^9}, 3.692671212264392*^9, {
   3.692671252637701*^9, 3.692671306188764*^9}, {3.6926713526984243`*^9, 
   3.692671456518362*^9}, {3.692671488713204*^9, 3.6926716183816204`*^9}, {
   3.6926716519155383`*^9, 3.6926717240376635`*^9}, {3.6926719265142446`*^9, 
   3.6926719974093*^9}, {3.692672125013598*^9, 3.692672285176759*^9}, {
   3.692672316507551*^9, 3.6926723279312043`*^9}, {3.69267238957473*^9, 
   3.692672397827202*^9}, {3.6926724583366632`*^9, 3.692672462673911*^9}, {
   3.6926725206032248`*^9, 3.6926725365191345`*^9}, {3.6926726182888117`*^9, 
   3.692672670760813*^9}, {3.692672711835162*^9, 3.6926727199506264`*^9}, {
   3.69267284816896*^9, 3.692672910181507*^9}, {3.69267294397244*^9, 
   3.6926729545230436`*^9}, {3.692672988419982*^9, 3.6926730550487933`*^9}, {
   3.6926733319636316`*^9, 3.6926733431072693`*^9}, {3.692673380099385*^9, 
   3.6926734514824677`*^9}, {3.69267367041799*^9, 3.69267370118075*^9}, {
   3.692673755477855*^9, 3.6926737571019483`*^9}, {3.692674035627879*^9, 
   3.6926740571181083`*^9}, {3.692674108149027*^9, 3.692674128221175*^9}, {
   3.69267416956754*^9, 3.692674180453162*^9}, {3.692674296336791*^9, 
   3.6926743096165504`*^9}, 3.692674339701271*^9, {3.692674483675506*^9, 
   3.692674487189707*^9}, {3.6926748929849167`*^9, 3.6926749514152594`*^9}, {
   3.6926750589624104`*^9, 3.692675059119419*^9}, {3.6926752194115877`*^9, 
   3.6926752395197372`*^9}, {3.692675311017827*^9, 3.692675315894106*^9}, {
   3.692675377781646*^9, 3.6926753864321404`*^9}, {3.692675485173788*^9, 
   3.6926755549517794`*^9}, {3.6926756260608463`*^9, 
   3.6926756397156277`*^9}, {3.69267567804482*^9, 3.692675803157976*^9}, {
   3.692677895210634*^9, 3.6926778976667747`*^9}, {3.6926780524926305`*^9, 
   3.6926780748229074`*^9}, 3.6926781768067408`*^9, {3.6926799186323676`*^9, 
   3.6926799317921205`*^9}, {3.6926846232824683`*^9, 3.692684664992854*^9}, {
   3.692684724608264*^9, 3.6926847441873837`*^9}, {3.6926847821585555`*^9, 
   3.692684822661872*^9}, {3.692684870795625*^9, 3.6926848891096725`*^9}, {
   3.6926849337322254`*^9, 3.69268493749344*^9}, {3.6926869787991962`*^9, 
   3.692686988258737*^9}, {3.6926940170493865`*^9, 3.69269403196724*^9}, {
   3.6926940690613613`*^9, 3.692694146035764*^9}, {3.692694258095174*^9, 
   3.692694315711469*^9}, {3.6926943515245175`*^9, 3.6926943552357297`*^9}, {
   3.692694732740322*^9, 3.692694748642231*^9}, 3.6926952346160274`*^9, 
   3.6926954306792417`*^9, 3.692695988700158*^9, {3.692696066400603*^9, 
   3.692696085706707*^9}, {3.6926962434647303`*^9, 3.6926962468909264`*^9}, {
   3.6926963036561728`*^9, 3.6926963045272226`*^9}, {3.6927001511822386`*^9, 
   3.6927001527693295`*^9}, 3.6927118048257895`*^9, {3.692712444155357*^9, 
   3.6927124468265095`*^9}, {3.692712569826545*^9, 3.692712572399692*^9}, 
   3.6927129048627076`*^9, {3.692718851177271*^9, 3.692718870806394*^9}, {
   3.692721897716523*^9, 
   3.6927218987425823`*^9}},ExpressionUUID->"bc751662-437f-41e0-b363-\
b896d8fbf616"],

Cell[CellGroupData[{

Cell[BoxData[
 RowBox[{
  RowBox[{"(*", 
   RowBox[{Cell[GraphicsData["Metafile", "\<\
CF5dJ6E]HGAYHf4PEfU^I6mgLb15CDHPAVmbKF5d0@000JF@0@0006`000000000000000l:003g1`00
00000000002]:000^b400215CDH00040T:D10;43000800000000000000000000V18009hJ003:0000
80400000000000000000028C0`3;IP@0AP0002`0000P0000ADe6:`500@0L00004000008@`=/00000
F08005P200160000G00005000015CDH[8T0400`0000000007T0900`000000000940100`000000000
<4020100000400000020?b501`0<0000000000A0000<0000000001H0000<0000600000X0000@0000
0000000000090000400009`9003h1`009@0000`0000>00204P0000`000010000DP00070100010000
W?ooo`0000000000000009010000003<1d004U@0J@1]06D0L`0P04h0I@1g0200DP1_06d0H@1^0000
00000000000000000000000000000000000000000000000000000000000000000000000000000000
00000000000000000000000000000000000000000000000000000000000000000000000000000000
00000000000000000000000000000000000008L`2C00000010000000[S34<0T`000004LFT07<0082
1P<510D20`Co>P3P@GP0`0T000000000o`400000001D06T0K@1U07<0800006D0M`0P0580K`1]0640
KP000000001B;`T`D>^^<8PgGP01000000000<cQ601J]@8`c>4H04a^[c3ThAP0I7H02000000U0000
30000040000H000030000000009D0000E000000000000000;000074000010000Glb7@3m0Qd000000
FP000040001<00001000000000000000W0T00?P7001@0000800002d000160000:00001`00017A4U3
0P000?ooooooooooW@T00?T700000000AP00031J000TFP00ADe6:bY0000T000060000000P3l00020
0000P000P3l000200000P2501@0<0000000000Q000F<F@00P5T0008@`=/200000P0005II003GcLJJ
00000000h3DP;00900000=57000100T000>[;0001@1E2@00000500000P4100001@000042oooo00D0
000^0AT0000500002`8000001@0000`282cP=@/0000V1Pl0301=HGAXE7U`I@00D0HB00009PH?01X0
ooooo`0040000<3ooonRooooX3D00<8[000500002@8000021@0001@2/`>k1a`0003k0PWnh`000000
T0400001008045=iKF9_K01eGA@:mkR?L024faP0L9>4MH01R7D<46J_100002d100090000<PX00000
0@0002Qi0005000050:c0a`<70000?/22OkS0000002@0@0000400P0@DgU]HVm/07FF3`ZIF;ib08CK
601`ThAeP068M@`@IZl40000;@4100@0003`0@002@00038:00000040000YN@0020000?X2000C0000
00000P@0000]0@001@0001@2Z@IM2PD0000C0ZT6=@l5000050872c@;1@0001<21`_T30D0000D0_P?
;14L0000n`89o^<00000090100000@02011CNFeRKf`0MEdD2_Qh_W800=`H072CQ7F00HQe311V[`@0
000]0@8010000?010@090000<PX000000@0002Qi0005000050;h3nlG70000?/22OkS0000002@0@00
00400P0@DgU]HVm/07FF3`ZJF;ib003L601`ThAeP068M@`@IZl40000;@4100@0003`0@802@00038:
00000040000YN@001@0001@2O0l86`D0000C0W`?>Q`50000509l3mXS1@0001<2O0oD:PD0000D0P8D
Y`<L0000n`89o^<00000090100000@02011CNFeRKf`0MEdD2_Uh_W800=`H072CQ7F00HQe311V[`@0
000]0@8010000?010@090000<PX000000@0002Qi00050000508256X:70000?/22OkS0000002@0@00
00400P0@DgU]HVm/07FF3`ZKF;ib003L601`ThAeP068M@`@IZl40000;@4100@0003`0@802@00038:
00000040000YN@001@0001@2QQ<O2`D0000C0XHC00d50000508258XC70000?/22OkS0000002@0@00
00400P0@DgU]HVm/07EM50[jN;ib003L601`ThAeP068M@`@IZl40000;@4200@0003`0@402@00038:
00000040000XN@001@0001@20QA=6Q`0003k0PWnh`000000T0400001008045=iKF9_K01eUPl:W5Rn
LP00g1P0L9>4MH01R7D<46J_100002d10@040000l04200T0000b2P0000010000:GT000D0000D0XHC
0Q/500004`:64mDL1@0001@20QAi8A`0003k0PWnh`000000T0400001008045=iKF9_K01eGA@:ngRn
LP00g1P0L9>4MH01R7D<46J_100002d10P040000l04100T0000b2P0000010000:7T000D0000D0P8D
0RTL0000n`89o^<00000090100000@02011CNFeRKf`0MIH?2YeH_W800=`H072CQ7F00HQe311V[`@0
000]0@4010000?010P090000<PX000000@0002Ui0005000050:64kLY1@0001<2QQ>H:`D0000D0ZlI
P0TL0000n`89o^<00000090100000@02011CNFeRKf`0MEdD2_ah_W80D=/H072CQ7F00HQe311V[`@0
000]0@8010000?010@090000<PX000000@0002Qi0005000050:_6Ol=70000?/22OkS0000002@0@00
00400P0@DgU]HVm/07FF3`ZNF;ib053K601`ThAeP068M@`@IZl40000;@4100@0003`0@802@00038:
00000040000YN@001@0001@2^aVF1Q`0003k0/Wmh`000000T0400001008045=iKF9_K01eGA@:oGRn
LP2XfaP0L9>4MH01R7D<46J_100002d10P040000l04100T0000b2P0000010000:7T000D0000D0[/I
LQ0L0000n`;9oN<00000090100000@02011CNFeRKf`0MIH?2YmH_W80Z=/H072CQ7F00HQe311V[`@0
000]0@4010000?010P090000<PX000000@0002Ui00050000508W78`:70000?/22OkS0000002@0@00
00400P0@DgU]HVm/07EM50[nN;ib053K601`ThAeP068M@`@IZl40000;@4200@0003`0@402@00038:
00000040000XN@001@0001@29a`;3a`0003k0PWnh`000000T0400001008045=iKF9_K01eUPl:X5Rn
LP1@faP0L9>4MH01R7D<46J_100002d10@040000l04200T0000b2P0000010000:GT000D0000D0S<L
XPLL0000n`;9oN<00000090100000@02011CNFeRKf`0MEdD2_mh_W80Z=/H072CQ7F00HQe311V[`@0
000]0@8010000?010@090000<PX000000@0002Qi00050000508c77hA70000?/2bOgS0000002@0@00
00400P0@DgU]HVm/07FF3`ZQF;ib0:SK601`ThAeP068M@`@IZl40000;@4100@0003`0@802@00038:
00000040000YN@001@0001@2KaX^0`D0000C0VlJ21850000509e2>P870000?/28_l00000002@0@00
00000P0@E6U]IG<PCVEg859_KF5^043F601`ThAeP068M@`@IZl40000;@4200@0003`0@402@00038:
00000040000aNK`11@0001@2d`aM2Q`0003k0R;o00000000T0400000008045AYKFEc84iUMb1BKfeQ
KP10eQP0L9>4MH01R7D<46J_100002d10@040000l04200T0000b2P0000010000<7Vl0@D0000D0V/D
CP`L0000n`8Ro`000000090100000002011DJFeULb1>IGLPDVm]HFh0@=HH072CQ7F00HQe311V[`@0
000]0@8010000?010@0<0000<PX000000`00038c<Z;L3k`>_045000050;J3Y0W70000?/2P?h00000
002@0@0000000P0@E6U]IG<PCVEg859_KF5^043F601`ThAeP068M@`@IZl40000;@4100@0003`0@80
2@00038:00000040000bN@031@0001@2g0m211`0003k0X3n00000000T0400000008045AYKFEc84iU
Mb1BKfeQKP10eQP0L9>4MH01R7D<46J_100002d10P040000l0410180000b2P0000070000;2`X<BT/
;?mh2Mh:H01D0gh0@0h00`D0000D0_@BAbXL0000n`:0oP000000090100000002011DJFeULb1>IGLP
DVm]HFh0@=HH072CQ7F00HQe311V[`@0000]0@4010000?010P090000<PX000000@00035i00<50000
50;V4cH=70000?/2P?h00000002@0@0000000P0@E6U]IG<PCVEg859_KF5^043F601`ThAeP068M@`@
IZl40000;@4200@0003`0@403`00038:000000D0000/<R`b;01`1FD:Z`PH1P031@0001@2J1QG6a`0
003k0X3n00000000T0400000008045AYKFEc84iUMb1BKfeQKP10eQP0L9>4MH01R7D<46J_100002d1
0@040000l04200T0000b2P0000010000<GT00`D0000D0Y<I;PLL0000n`:0oP000000090100000002
011DJFeULb1>IGLPDVm]HFh0@=HH072CQ7F00HQe311V[`@0000]0@8010000?010@0?0000<PX00000
1@0006EhL2la0:P0`02M0XT400<5000050;?6ShB70000?/2P?h00000002@0@0000000P0@E6U]IG<P
CVEg859_KF5^043F601`ThAeP068M@`@IZl40000;@4100@0003`0@802@00038:00000040000/N@03
1@0001@22a`j21`0003k0X3n00000000T0400000008045AYKFEc84iUMb1BKfeQKP10eQP0L9>4MH01
R7D<46J_100002d10P040000l04100l0000b2P0000050000IGQ`;c40Z03009d2R@@00`D0000D0_X3
]04L0000n`8Ro`00000009010@000002011DJFeULb1>IGLPDVm]HFh0@=HH072CQ7F00HQe311V[`@0
000]0@4010000?010P0<0000<PX000000`0007AYKPG70Sh0_0450000509Z1RL;70000?/28_l00000
002@0@4000000P0@E6U]IG<PCVEg859_KF5^043F601`ThAeP068M@`@IZl40000;@4200@0003`0@40
2P00038:00000080001YJHH3_0450000509/1o4170000?/28_l00000002@0@4000000P0@E6U]IG<P
CVEg859_KF5^043F601`ThAeP068M@`@IZl40000;@4100@0003`0@802P00038:00000080001d@n43
_045000050:>1aT=70000?/28_l00000002@0@4000000P0@E6U]IG<PCVEg859_KF5^043F601`ThAe
P068M@`@IZl40000;@4200@0003`0@402@00038:00000040001Y@k`11@0001@2M@PZ21`0003k0R;o
00000000T0410000008045AYKFEc84iUMb1BKfeQKP10eQP0L9>4MH01R7D<46J_100002d10@040000
l04200T0000b2P0000010000JD>l0@D0000D0/P:B``L0000n`8Ro`00000009010@000002011DJFeU
Lb1>IGLPDVm]HFh0@=HH072CQ7F00HQe311V[`@0000]0@8010000?010@090000<PX000000@0006U3
_045000050;:2`l270000?/28_l00000002@0@4000000P0@E6U]IG<PCVEg859_KF5^043F601`ThAe
P068M@`@IZl40000;@4100@0003`0@802P00038:00000080001dA103_045000050;/2e`<70000?/2
8_l00000002@0@4000000P0@E6U]IG<PCVEg859_KF5^043F601`ThAeP068M@`@IZl40000;@4200@0
003`0@402@00038:00000040001YA;`11@0001@2d`b:2A`0003k0R;o00000000T0410000008045AY
KFEc84iUMb1BKfeQKP10eQP0L9>4MH01R7D<46J_100002d10@040000l04200T0000b2P0000010000
JDBl0@D0000D0Sd?YB@L0000n`8Ro`00000009010@000002011DJFeULb1>IGLPDVm]HFh0@=HH072C
Q7F00HQe311V[`@0000]0@8010000?010@0?0000<PX000001@00065CN5=h06l0K`290fl0_0450000
508o4>D;70000?/28_l00000002@0@4000000P0@E6U]IG<PCVEg859_KF5^043F601`ThAeP068M@`@
IZl40000;@4100@0003`0@806@00038:000000`0001TIFMbHE=hDgQhDgQ_0640K`1J1Fl0K`330Vl0
h`O]0Vl0_04500005099544170000?/28_l00000002@0@4000000P0@E6U]IG<PCVEg859_KF5^043F
601`ThAeP068M@`@IZl40000;@4200@0003`0@409@00038:000001@00013HE=hDgQ3@f5CN5=hN4=Q
DgQCN;P3K`1_0<<2K`341ID0NPE_06l0``9_0<H5H@2h0fl0K`290fl0_045000050;f6@H570000?/2
8_l00000002@0@4000000P0@E6U]IG<PCVEg859_KF5^043F601`ThAeP068M@`@IZl40000;@4100@0
003`0@802P00038:00000080001TAAT8_0450000508b6aDD70000?/28_l00000002@0@4000000P0@
E6U]IG<PCVEg859_KF5^043F601`ThAeP068M@`@IZl40000;@4200@0003`0@403000038:000000<0
001hI4B]jP;<0K`11@0001@2KQa/11`0003k0R;o00000000T0410000008045AYKFEc84iUMb1BKfeQ
KP10eQP0L9>4MH01R7D<46J_100002d10@040000l04200X0000b2P0000020000A4Fo2K`11@0001@2
U`<D0A`0003k0X3n00000000T0410000008045AYKFEc84iUMb1BKfeQKP10eQP0L9>4MH01R7D<46J_
100002d10P040000l04100l0000b2P0000050000N6]hEeT0^`8D0e<1bP800`D0000D0PL6J@XL0000
n`:0oP00000009010@000002011DJFeULb1>IGLPDVm]HFh0@=HH072CQ7F00HQe311V[`@0000]0@40
10000?010P0<0000<PX000000`0007EIM`f@0/`000<5000050891oH070000?/2P?h00000002@0@40
00000P0@E6U]IG<PCVEg859_KF5^043F601`ThAeP068M@`@IZl40000;@4200@0003`0@403@00038:
000000@00013L5MY90AF0Cl300<50000508j2?d;70000?/2P?h00000002@0@4000000P0@E6U]IG<P
CVEg859_KF5^043F601`ThAeP068M@`@IZl40000;@4100@0003`0@802@00038:000000400013A@03
1@0001@2I@YS2a`0003k0X3n00000000T0410000008045AYKFEc84iUMb1BKfeQKP10eQP0L9>4MH01
R7D<46J_100002d10P040000l04100T0000b2P0000010000MdD00`D0000D0VL;3P4L0000n`:0oP00
000009010@000002011DJFeULb1>IGLPDVm]HFh0@=HH072CQ7F00HQe311V[`@0000]0@4010000?01
0P0?0000<PX000001@0004A`EdA804`3I`4n0A@100<5000050:H340;70000?/2P?h00000002@0@40
00000P0@E6U]IG<PCVEg859_KF5^043F601`ThAeP068M@`@IZl40000;@4200@0003`0@402@00038:
000000400013A@031@0001@2fPkb8a`0003k0X3n00000000T0410000008045AYKFEc84iUMb1BKfeQ
KP10eQP0L9>4MH01R7D<46J_100002d10@040000l04200`0000b2P0000030000Jf]h46@4_P400`D0
000D0^X>EQ/L0000n`:0oP00000009010@000002011DJFeULb1>IGLPDVm]HFh0@=HH072CQ7F00HQe
311V[`@0000]0@8010000?010@090000<PX000000@0007Q500<5000050;L3dH070000?/2P?h00000
002@0@4000000P0@E6U]IG<PCVEg859_KF5^043F601`ThAeP068M@`@IZl40000;@4100@0003`0@80
6@00038:000000`00016EeU4B6]GJf]hEf^80^`1[08D0KP2m0:U0ih3_P4?1W8300<5000050884A@K
70000?/2P?h00000002@0@4000000P0@E6U]IG<PCVEg859_KF5^043F601`ThAeP068M@`@IZl40000
;@4200@0003`0@402P00038:000000800013@kH;00<5000050;d4/@;70000?/2P?h00000002@0@40
00000P0@E6U]IG<PCVEg859_KF5^043F601`ThAeP068M@`@IZl40000;@4100@0003`0@802P00038:
00000080001hN=`?00<5000050;V4aH070000?/2P?h00000002@0@4000000P0@E6U]IG<PCVEg859_
KF5^043F601`ThAeP068M@`@IZl40000;@4200@0003`0@406@00038:000000`0001GJf]hEf][N5M[
JgP`19h3_P4018L6WP>n0O83X@AT1;h100<50000508G5B/;70000?/2P?h00000002@0@4000000P0@
E6U]IG<PCVEg859_KF5^043F601`ThAeP068M@`@IZl40000;@4100@0003`0@803000038:000000<0
0013@d<Ch`ne3P031@0001@2TaUC11`0003k0X3n00000000T0410000008045AYKFEc84iUMb1BKfeQ
KP10eQP0L9>4MH01R7D<46J_100002d10P040000l04100d0000b2P0000040000JgQhBf/1L`CD0@03
1@0001@2caY601`0003k0X3n00000000T0410000008045AYKFEc84iUMb1BKfeQKP10eQP0L9>4MH01
R7D<46J_100002d10@040000l04200d0000b2P0000040000B4Q[Bi@BLP=U0@031@0001@22aaB0a`0
003k0X3n00000000T0410000008045AYKFEc84iUMb1BKfeQKP10eQP0L9>4MH01R7D<46J_100002d1
0P040000l04100d0000b2P0000040000BgQhBgP3L`CD0@031@0001@2P`EX21`0003k0R;o00000000
T0400001008045=iKF9_K01eUPl:]eRnLP10eQP0L9>4MH01R7D<46J_100002d10@040000l04200T0
000b2P0000010000YGRl0@D0000D0WD8N@P90000<PX000000@0003eh_045000050;Q2M/92@00038:
00000040002UN;`11@0001@2d`cI2@T0000b2P0000010000?GRl0@D0000D0/01>P0L0000n`:0oP00
0000090100000@02011CNFeRKf`0MEdD2QIh_W80@=HH072CQ7F00HQe311V[`@0000]0@8010000?01
0@090000<PX000000@000>ah00<50000508`0cX02@00038:00000040003_N0031@0001@2U`>G0P`0
000b2P0000030000?B/]]a@3C@@00`D0000D0Z04>P090000<PX000000@000>mh00<5000050871^/;
2@00038:00000040000[N0031@0001@240Hj00T0000b2P0000010000kgP00`D0000D0PT7e08:0000
<PX000000P0003d]>0400`D0000D0T/7>P090000<PX000000@000>d]00<5000050:k23X02@00038:
00000040003_;@031@0001@2:`Xj00T0000b2P0000010000kbd00`D0000D0VL;lP890000<PX00000
0@0003d]00<5000050:K2cX02@00038:00000040003_;@031@0001@2eP`j00T0000b2P0000010000
kRd00`D0000D0]X>JRH90000<PX000000@0002/]00<5000050;L3kX14`00038:000000P0000m?B/m
:bdm;FP4jP?d1D<4W`F>1D@300<5000050;V4g/24P00038:000000L0000m:cd]:cd[;D<4gPTh0Ld4
[0U310031@0001@2J1Q170T0000b2P0000010000:bd00`D0000D0Y<IaPh90000<PX000000@0002d]
00<5000050;?6_012P00038:00000080000m?B@C00<50000508;79852P00038:00000080000[;D0:
00<50000509Q1nd770000?/2`?d00000002@0@0000400P0@DgU]HVm/07FF3`ZhF;ib043F601`ThAe
P068M@`@IZl40000;@4100@0003`0@802@00038:00000040003U;H041@0001@2_`]P2@T0000b2P00
00010000iBf010P0003j0P002@00000000840000;@4200D0000D0PPHKAd500004`8868<O1@0001@2
Q1S=8Q`0003k0PWnh`000000T0400001008045=iKF9_K01eGA@:5iRnLP1@faP0L9>4MH01R7D<46J_
100002d10`040000l04100T0000b2P0000010000:2f010D0000D0X@HC2LL0000n`89o^<000000901
00000@02011CNFeRKf`0MIH?2[UH_W80D=/H072CQ7F00HQe311V[`@0000]0@4010000?010`090000
<PX000000@0002T]P0@5000050:F7<lQ70000?/22OkS0000002@0@0000400P0@DgU]HVm/07EM50XH
V;ib0?SJ601`ThAeP068M@`@IZl40000;@4300@0003`0@402@00038:00000040000X;H041@0001@2
UQa>9Q`0003k0PWnh`000000T0400001008045=iKF9_K01eUPl:^URnLP3hfQP0L9>4MH01R7D<46J_
100002d10@040000l04300T0000b2P0000010000:Bf010D0000D0Z8LiAhL0000n`;9oN<000000901
00000@02011CNFeRKf`0MEdD2QVH_W80D=/H072CQ7F00HQe311V[`@0000]0@<010000?010@090000
<PX000000@0002P]P0@5000050:R7<4X70000?/2bOgS0000002@0@0000400P0@DgU]HVm/07FF3`Zk
F;ib053K601`ThAeP068M@`@IZl40000;@4100@0003`0@<02@00038:00000040000Y;H041@0001@2
/ac[6A`0003k0XWmh`000000T0400001008045=iKF9_K01eGA@:6YRnLP2XfaP0L9>4MH01R7D<46J_
100002d10`040000l04100T0000b2P0000010000:2f010D0000D0[<LDbTL0000n`:9oN<000000901
00000@02011CNFeRKf`0MIH?2[aH_W80Z=/H072CQ7F00HQe311V[`@0000]0@4010000?010`090000
<PX000000@0002T]P0@40000;@4000D0000D0VlJgaT500004`9_6X`Z1@0001@2W1lR0a`0003k0PWn
h`000000T0400001008045=iKF9_K01eGA@:6iRnLP00g1P0L9>4MH01R7D<46J_100002d10`040000
l04100T0000b2P0000010000:2f010D0000D0Y`OV@DL0000n`89o^<00000090100000@02011CNFeR
Kf`0MIH?2[eH_W800=`H072CQ7F00HQe311V[`@0000]0@4010000?010`090000<PX000000@0002T]
P0@5000050:L7eP;70000?/22OkS0000002@0@0000400P0@DgU]HVm/07EM50XLV;ib053K601`ThAe
P068M@`@IZl40000;@4300@0003`0@402@00038:00000040000X;H041@0001@2W1lK4Q`0003k0PWn
h`000000T0400001008045=iKF9_K01eUPl:_URnLP1@faP0L9>4MH01R7D<46J_100002d10@040000
l04300T0000b2P0000010000:Bf010D0000D0ZPOaPXL0000n`;9oN<00000090100000@02011CNFeR
Kf`0MEdD2QfH_W80Z=/H072CQ7F00HQe311V[`@0000]0@<010000?010@090000<PX000000@0002P]
P0@5000050:X7jhB70000?/2bOgS0000002@0@0000400P0@DgU]HVm/07FF3`ZoF;ib0:SK601`ThAe
P068M@`@IZl40000;@4100@0003`0@<02@00038:00000040000Y;H041@0001@2^All1Q`0003k0XWm
h`000000T0400001008045=iKF9_K01eGA@:7YRnLP00g1P0L9>4MH01R7D<46J_100002d10`040000
l04100T0000b2P0000010000:2f010D0000D0[TO@1<L0000n`:9oN<00000090100000@02011CNFeR
Kf`0MIH?2/1H_W800=`H072CQ7F00HQe311V[`@0000]0@4010000?010`090000<PX000000@0002T]
P0@5000050:L7jXJ70000?/22OkS0000002@0@0000400P0@DgU]HVm/07EM50XOV;ib0:SK601`ThAe
P068M@`@IZl40000;@4300@0003`0@402@00038:00000040000X;H041@0001@2W1lc8Q`0003k0PWn
h`000000T0400001008045=iKF9_K01eUPl:`ERnLP2XfaP0L9>4MH01R7D<46J_100002d10@040000
l04300T0000b2P0000010000:Bf010D0000D0Y`O2RDL0000n`89o^<00000090100000@02011CNFeR
Kf`0MEdD2R2H_W80Z=/H072CQ7F00HQe311V[`@0000]0@<010000?010@090000<PX000000@0002P]
P0@5000050:L7ld[70000?/22OkS0000002@0@0000400P0@DgU]HVm/07FF3`[2F;ib0:SK601`ThAe
P068M@`@IZl40000;@4100@0003`0@<02@00038:00000040000Y;H041@0001@2W1m`;1`0003k0PWn
h`000000T0400001008045=iKF9_K01eGA@:8IRnLP2XfaP0L9>4MH01R7D<46J_100002d10`040000
l04100T0000b2P0000010000:2f010D0000D0Y`OhC<L0000n`89o^<00000090100000@02011CNFeR
Kf`0MIH?2/=H_W80Z=/H072CQ7F00HQe311V[`@0000]0@4010000?010`090000<PX000000@0002T]
P0@5000050:^8/X470000?/22OkS0000002@0@0000400P0@DgU]HVm/07EM50XRV;ib003L601`ThAe
P068M@`@IZl40000;@4300@0003`0@402@00038:00000040000X;H041@0001@2[R9C31`0003k0PWn
h`000000T0400001008045=iKF9_K01eUPl:a5RnLP00g1P0L9>4MH01R7D<46J_100002d10@040000
l04300T0000b2P0000010000:Bf010D0000D0ZhRmP`L0000n`89o^<00000090100000@02011CNFeR
Kf`0MEdD2R>H_W800=`H072CQ7F00HQe311V[`@0000]0@<010000?010@090000<PX000000@0002P]
P0@5000050:^8[TC70000?/22OkS0000002@0@0000400P0@DgU]HVm/07FF3`[5F;ib003L601`ThAe
P068M@`@IZl40000;@4100@0003`0@<02@00038:00000040000Y;H041@0001@2[R976a`0003k0PWn
h`000000T0400001008045=iKF9_K01eGA@:99RnLP00g1P0L9>4MH01R7D<46J_100002d10`040000
l04100T0000b2P0000010000:2f010D0000D0ZhR2R8L0000n`89o^<00000090100000@02011CNFeR
Kf`0MIH?2/IH_W800=`H072CQ7F00HQe311V[`@0000]0@4010000?010`090000<PX000000@0002T]
P0@5000050:09I@570000?/22OkS0000002@0@0000400P0@DgU]HVm/07EM50XUV;ib003L601`ThAe
P068M@`@IZl40000;@4300@0003`0@402@00038:00000040000X;H041@0001@2P2EG31`0003k0PWn
h`000000T0400001008045=iKF9_K01eUPl:aeRnLP00g1P0L9>4MH01R7D<46J_100002d10@040000
l04300T0000b2P0000010000:Bf010D0000D0X0UD`hL0000n`89o^<00000090100000@02011CNFeR
Kf`0MEdD2RJH_W80Z=/H072CQ7F00HQe311V[`@0000]0@<010000?010@090000<PX000000@0002P]
P0@5000050:09H8A70000?/22OkS0000002@0@0000400P0@DgU]HVm/07FF3`[8F;ib0:SK601`ThAe
P068M@`@IZl40000;@4100@0003`0@<02@00038:00000040000Y;H041@0001@2P2Ec5Q`0003k0PWn
h`000000T0400001008045=iKF9_K01eGA@:9iRnLP2XfaP0L9>4MH01R7D<46J_100002d10`040000
l04100T0000b2P0000010000:2f010D0000D0X0U^QTL0000n`89o^<00000090100000@02011CNFeR
Kf`0MIH?2/UH_W80Z=/H072CQ7F00HQe311V[`@0000]0@4010000?010`090000<PX000000@0002T]
P0@50000509D6mXY70000?/28_l00000002@0@0000000P0@E6U]IG<PCVEg859_KF5^0:3G601`ThAe
P068M@`@IZl40000;@4300@0003`0@402@00038:00000040000b;K`11@0001@2hao`01`0003k0R;o
00000000T0400000008045AYKFEc84iUMb1BKfeQKP2PeaP0L9>4MH01R7D<46J_100002d10@040000
l04300X0000b2P0000020000<34S5;`11@0001@2[26B8Q`0003k0R;o00000000T0400000008045AY
KFEc84iUMb1BKfeQKP2PeaP0L9>4MH01R7D<46J_100002d10`040000l04100T0000b2P0000010000
<S6l0@D0000D0^HQ00@L0000n`8Ro`000000090100000002011DJFeULb1>IGLPDVm]HFh0X=LH072C
Q7F00HQe311V[`@0000]0@4010000?010`090000<PX000000@00038a_045000050;e8_<070000?/2
8_l00000002@0@0000000P0@E6U]IG<PCVEg859_KF5^0:3G601`ThAeP068M@`@IZl40000;@4300@0
003`0@403000038:000000<0000b<c7;ZaA[3[`11@0001@2ORCO31`0003k0R;o00000000T0400000
008045AYKFEc84iUMb1BKfeQKP2PeaP0L9>4MH01R7D<46J_100002d10@040000l04300T0000b2P00
00010000<S6l0@D0000D0/LUN1@L0000n`8Ro`000000090100000002011DJFeULb1>IGLPDVm]HFh0
X=LH072CQ7F00HQe311V[`@0000]0@<010000?010@0:0000<PX000000P0003<bN@Nl0@D0000D0[LX
;04L0000n`8Ro`000000090100000002011DJFeULb1>IGLPDVm]HFh0X=LH072CQ7F00HQe311V[`@0
000]0@4010000?010`090000<PX000000@00030b_0450000509X67/P70000?/2P?h00000002@0@00
00000P0@E6U]IG<PCVEg859_KF5^0:3G601`ThAeP068M@`@IZl40000;@4300@0003`0@403`00038:
000000D0001UN70_<@2X0<00W@:910031@0001@2ca[2:Q`0003k0X3n00000000T0400000008045AY
KFEc84iUMb1BKfeQKP2PeaP0L9>4MH01R7D<46J_100002d10@040000l04300T0000b2P0000010000
;3800`D0000D0WXLOAlL0000n`:0oP000000090100000002011DJFeULb1>IGLPDVm]HFh0X=LH072C
Q7F00HQe311V[`@0000]0@<010000?010@0?0000<PX000001@0006EhL2la0:P0`02M0XT400<50000
50:07n8C70000?/2P?h00000002@0@0000000P0@E6U]IG<PCVEg859_KF5^0:3G601`ThAeP068M@`@
IZl40000;@4100@0003`0@<03@00038:000000@0000/<S</1@^j4I<400<5000050:B8PL970000?/2
P?h00000002@0@0000000P0@E6U]IG<PCVEg859_KF5^0:3G601`ThAeP068M@`@IZl40000;@4300@0
003`0@403000038:000000<0000b;2c?E@/l40031@0001@2I2Fj41`0003k0X3n00000000T0400000
008045AYKFEc84iUMb1BKfeQKP2PeaP0L9>4MH01R7D<46J_100002d10@040000l04301D0000b2P00
00090000<c8/;3@/;Rh^02`8Q@B409@2^P1h0600H0000`D0000D0//HK2HL0000n`8Ro`0000000901
0@000002011DJFeULb1>IGLPDVm]HFh0X=LH072CQ7F00HQe311V[`@0000]0@<010000?010@090000
<PX000000@0004Db_045000050;g6J/N70000?/28_l00000002@0@4000000P0@E6U]IG<PCVEg859_
KF5^0:3G601`ThAeP068M@`@IZl40000;@4100@0003`0@<02@00038:000000400015<[`11@0001@2
gAb_6a`0003k0R;o00000000T0410000008045AYKFEc84iUMb1BKfeQKP2PeaP0L9>4MH01R7D<46J_
100002d10`040000l04100X0000b2P0000020000A4Fo2K`11@0001@2hamg11`0003k0R;o00000000
T0410000008045AYKFEc84iUMb1BKfeQKP2PeaP0L9>4MH01R7D<46J_100002d10@040000l04302h0
000b2P00000J0000DgQYKV5CN5=hJFiQDgQCN65CN5=hHE=hDgQ_0:02?P3V16l0K`330Vl0i0Pn0202
K`1_08T3K`2:1Fl0K`330Vl0EP=_06l0L@=_0;`11@0001@2mB8L1Q`0003k0R;o00000000T0410000
008045AYKFEc84iUMb1BKfeQKP2PeaP0L9>4MH01R7D<46J_100002d10`040000l04101l0000b2P00
000@0000HE=hDgQQDgQCN4=QDgQCN6l0K`290fl0EP=_06l0``9_04<7oP9_06l0``9_0;`11@0001@2
abG/01`0003k0R;o00000000T0410000008045AYKFEc84iUMb1BKfeQKP2PeaP0L9>4MH01R7D<46J_
100002d10@040000l04301D0000b2P0000090000JD=QDgQCN6UY0?`2oP9_06l0``9_0;<8LPNl0@D0
000D0[LXoP@L0000n`8Ro`00000009010@000002011DJFeULb1>IGLPDVm]HFh0X=LH072CQ7F00HQe
311V[`@0000]0@<010000?010@0:0000<PX000000P0005=hK`2l0@D0000D0WHG;AhL0000n`:0oP00
000009010@000002011DJFeULb1>IGLPDVm]HFh0X=LH072CQ7F00HQe311V[`@0000]0@4010000?01
0`090000<PX000000@0007Qh00<50000509X67hS70000?/2P?h00000002@0@4000000P0@E6U]IG<P
CVEg859_KF5^0:3G601`ThAeP068M@`@IZl40000;@4300@0003`0@402P00038:00000080001hBm@1
00<5000050:D6I4M70000?/2P?h00000002@0@4000000P0@E6U]IG<PCVEg859_KF5^0:3G601`ThAe
P068M@`@IZl40000;@4100@0003`0@<02@00038:00000040001;B`031@0001@2NQbE6Q`0003k0X3n
00000000T0410000008045AYKFEc84iUMb1BKfeQKP2PeaP0L9>4MH01R7D<46J_100002d10`040000
l04100d0000b2P0000040000BgQhBgP3L`CD0@031@0001@2P1l^01`0003k0X3n00000000T0410000
008045AYKFEc84iUMb1BKfeQKP2PeaP0L9>4MH01R7D<46J_100002d10@040000l04302@0000b2P00
000C0000MF][N6][N7E[Jf]hN6][N6][N7RC0aT350<90Yh3_P4C0h`4E`9T1;h1a`9g0Ih3_P4:0T`4
_P400`D0000D0Y8R;P0L0000n`:0oP00000009010@000002011DJFeULb1>IGLPDVm]HFh0X=LH072C
Q7F00HQe311V[`@0000]0@<010000?010@0N0000<PX000003`0007EhJf]hJf]hMG1hJf]hMGPE0bH2
I0Bn0@X2WP>n0Nl10`B<0GL1WP>n0AX200<50000509T9Bh070000?/2P?h00000002@0@4000000P0@
E6U]IG<PCVEg859_KF5^0:3G601`ThAeP068M@`@IZl40000;@4100@0003`0@<06@00038:000000`0
001eL7Q[JgQYN7EYMFT20h`1M`6N0kh1E`=M0jP06`AG0aH400<50000509D:40070000?/2P?h00000
002@0@4000000P0@E6U]IG<PCVEg859_KF5^0:3G601`ThAeP068M@`@IZl40000;@4300@0003`0@40
2P00038:00000080001gJ`P400<5000050;79OPC70000?/28_l00000002@0@0000400P0@DgU]HVm/
07FF3`[HF;ib0:3G601`ThAeP068M@`@IZl40000;@4100@0003`0@<02P00038:00000080000];G87
_0450000508o5b4J70000?/2P?h00000002@0@0000400P0@DgU]HVm/07EM50XgV;ib0:3G601`ThAe
P068M@`@IZl40000;@4300@0003`0@402P00038:00000080003YnIP?00<50000509M5kTJ2P00038:
00000080003VmP8500<50000509X61<X2@00038:00000040000]mP031@0001@2[aPQ6PX0000b2P00
00020000j_ZH3`031@0001@2_ARi6PX0000b2P0000020000ioL21@031@0001@2maVi6PX0000b2P00
00020000j?P21@031@0001@25AXQ6PX0000b2P0000020000jo^H3`031@0001@2NQcE70X0000b2P00
00020000:be02P031@0001@2P1of0AD0000b2P0000090000?B/[?Bd[:b/[0<06^@FI1cP1P@Hi1BL5
IPL00`D0000D0X4OCQP:0000<PX000000P000>Wi81`00`D0000D0P<PCQP:0000<PX000000P000>_k
81`00`D0000D0Y8Rn@4@0000<PX000001P0003d[:cd]:nP5;0R@1SP1R@H00`D0000D0V@Ub04@0000
<PX000001P0003d[;Bd]?N<6n`Ji1FL2Q@L00`D0000D0VDU^`d:0000<PX000000P000>WijPh00`D0
000D0^LU^`d:0000<PX000000P000>_kjPh00`D0000D0U@X<P8:0000<PX000000P0003d]>0400`D0
000D0W0X@PXL0000n`89o^<00000090100000@02011CNFeRKf`0MIH?2]UH_W800=`H072CQ7F00HQe
311V[`@0000]0@4010000?010`090000<PX000000@0002P]00<50000509`:</A70000?/22OkS0000
002@0@0000400P0@DgU]HVm/07EM50XhV;ib003L601`ThAeP068M@`@IZl40000;@4300@0003`0@40
2@00038:00000040000Y;@031@0001@2L2R77a`0003k0PWnh`000000T0400001008045=iKF9_K01e
UPl:fURnLP00g1P0L9>4MH01R7D<46J_100002d10@040000l04300T0000b2P0000010000:2d00`D0
000D0W0XBRHL0000n`89o^<00000090100000@02011CNFeRKf`0MEdD2SVH_W800=`H072CQ7F00HQe
311V[`@0000]0@<010000?010@090000<PX000000@0002T]00<50000509`:9`W70000?/22OkS0000
002@0@0000400P0@DgU]HVm/07FF3`[KF;ib003L601`ThAeP068M@`@IZl40000;@4100@0003`0@<0
2@00038:00000040000X;@031@0001@2L2PU;a`0003k0PWnh`000000T0400001008045=iKF9_K01e
GA@:>YRnLP00g1P0L9>4MH01R7D<46J_100002d10`040000l04100T0000b2P0000010000:Bd00`D0
000D0T8[d0DL0000n`89o^<00000090100000@02011CNFeRKf`0MIH?2]aH_W802=`H072CQ7F00HQe
311V[`@0000]0@4010000?010`090000<PX000000@0002P]00<500005092:i<<70000?/22OkS0000
002@0@0000400P0@DgU]HVm/07EM50XkV;ib00SL601`ThAeP068M@`@IZl40000;@4300@0003`0@40
2@00038:00000040000Y;@031@0001@2@R^?3Q`0003k0PWnh`000000T0400001008045=iKF9_K01e
UPl:gERnLP2`faP0L9>4MH01R7D<46J_100002d10@040000l04300T0000b2P0000010000:2d00`D0
000D0T8[_Q4L0000n`89o^<00000090100000@02011CNFeRKf`0MEdD2SbH_W80/=/H072CQ7F00HQe
311V[`@0000]0@<010000?010@090000<PX000000@0002T]00<500005092:mTF70000?/22OkS0000
002@0@0000400P0@DgU]HVm/07FF3`[NF;ib0;3K601`ThAeP068M@`@IZl40000;@4100@0003`0@<0
2@00038:00000040000X;@031@0001@2@R/P6Q`0003k0PWnh`000000T0400001008045=iKF9_K01e
GA@:?IRnLP2`faP0L9>4MH01R7D<46J_100002d10`040000l04100T0000b2P0000010000:Bd00`D0
000D0VhWdRHL0000n`8Ro`000000090100000002011DJFeULb1>IGLPDVm]HFh0P=PH072CQ7F00HQe
311V[`@0000]0@4010000?010`090000<PX000000@00038]_045000050:X9kdN70000?/28_l00000
002@0@0000000P0@E6U]IG<PCVEg859_KF5^083H601`ThAeP068M@`@IZl40000;@4300@0003`0@40
2@00038:00000040000b;K`11@0001@2]bPQ21`0003k0R;o00000000T0400000008045AYKFEc84iU
Mb1BKfeQKP20f1P0L9>4MH01R7D<46J_100002d10@040000l04300`0000b2P0000030000<C8c?Yh<
L0Bl0@D0000D0T0Z6`dL0000n`8Ro`000000090100000002011DJFeULb1>IGLPDVm]HFh0P=PH072C
Q7F00HQe311V[`@0000]0@<010000?010@090000<PX000000@00038]_045000050:9:mhD70000?/2
8_l00000002@0@0000000P0@E6U]IG<PCVEg859_KF5^083H601`ThAeP068M@`@IZl40000;@4100@0
003`0@<02P00038:00000080000c<[D7_0450000509D:;@670000?/2P?h00000002@0@0000000P0@
E6U]IG<PCVEg859_KF5^083H601`ThAeP068M@`@IZl40000;@4300@0003`0@404P00038:000000L0
000/<R``;38/1//7^`Bm0kX0:1C_0`031@0001@29R_f41`0003k0X3n00000000T0400000008045AY
KFEc84iUMb1BKfeQKP20f1P0L9>4MH01R7D<46J_100002d10@040000l04301<0000b2P0000080000
<c8/=2`^;RiF2<44U0:j07P0H01P00031@0001@2]bRD2a`0003k0R;o00000000T0410000008045AY
KFEc84iUMb1BKfeQKP20f1P0L9>4MH01R7D<46J_100002d10`040000l04101l0000b2P00000@0000
HE=hDgQ3HE=hDgQQDgQCN6l0K`290fl0`Pb]0fl0K`330Vl01@A_06l0R@=_0;`11@0001@2RB/X0A`0
003k0R;o00000000T0410000008045AYKFEc84iUMb1BKfeQKP20f1P0L9>4MH01R7D<46J_100002d1
0@040000l04301D0000b2P0000090000JD=QDgQCN6UY0?`2oP9_06l0``9_0=d8[PNl0@D0000D0U@X
1PHL0000n`:0oP00000009010@000002011DJFeULb1>IGLPDVm]HFh0P=PH072CQ7F00HQe311V[`@0
000]0@<010000?010@0O0000<PX00000400007QgJf]hN7MgL7Q[JgQ[JgQ40IL3I0Bn0HT1A05g12d4
S04V0Yh3_P6i0V@4_P400`D0000D0RH[@00L0000n`:0oP00000009010@000002011DJFeULb1>IGLP
DVm]HFh0P=PH072CQ7F00HQe311V[`@0000]0@4010000?010`0I0000<PX00000300007M`N6][N6Uh
MfUgJB`3S05g0Ih3_P5G0ed3Z01516T3_0<00`D0000D0XT[GQ@L0000n`8Ro`000000090100000@02
011CNFeRKf`0MEdD2T>H_W80P=PH072CQ7F00HQe311V[`@0000]0@<010000?010@0:0000<PX00000
0P0002d][PNl0@D0000D0U@X5PTL0000n`:0oP000000090100000@02011CNFeRKf`0MIH?2^EH_W80
P=PH072CQ7F00HQe311V[`@0000]0@4010000?010`0B0000<PX000001`0003d[?Cd]:b/^@`A/26T4
>04h1aD800<50000508V:`@24000038:000000H0000m:bd];CgS1_/6h`EW0Sd700<50000508W:oL=
2P00038:00000080003YnE0?00<5000050:Y:oL=2P00038:00000080003[ne0?00=E2@009PH?09lB
@G1`Lde6@d<107PB001h4P00A6EcJFM^85=SJFE^HfD/84U^Hbh01@401PM4DdeD=P004eMYKT5/K49Q
LfUS@fmTIE1QIfEc0145E6U]IG<PCVEg859_KF5^0143DgU]HVm/0145@fmeLVUULR1>IGL04@A=E215
N7AbH@0B00PQ;dF?A2m1D?@@3dMO@E3b7ai1D?@E3d40m4Gd9OB?@Um10?@@3d=O@@3dSdGd:Um8m8m1
0?@@3d3dSd5oB?@@3d4ZGdAOAOAOAOAO@@l<0@0100420P8200800@4100<00@04000:10010@400`02
0@0400410@0208=h00<06`002`400P23M0000@402P84QSd0?@80Pf/00`0K000;0@0208=Y0080Pfh0
004100X218H[02/208=h00<00@<00@0208=G0084QQ8R;@80PeT00080URP00P2F:@0000400P23@`03
01/000/10080Pg@0004100X218Hm03d218HB8Rd208=`00<06`002`400P23@`000@402P80PeL00`0@
L0010080PfT00`0;00010080PgD00`0K000;0@0208=Y00010@0:0PB6:`0[0P23F@0208=g00<06`00
2`400P23J@000@4000X10080Pd<00`0L000;0@410080PfT0000000010080PfT00PB6?@0m0P28<@00
0@0218HN8ZD03@84QQ4Ri@002P400P23A00301/000/10080Pg@0004100X218Hm03d208=`00<06`00
2`400P23A0000@402P80PeL00P23A00208=800<047000@0300/000400P23M`0301/000/10080PfT0
0041000:0@0208=300<070002`410@0208=Y000000000@0208=Y0084QSd0?@80R30000400PB67R:U
00d218HA8^D0000:0P2FN`0000400P23AP0218Hm03d208=G0080PR`00P23F@0218Hm03d208=40080
PdP00PB6:`0[0P23J`0301/000/10080Pf@00P23I@0208=W0080Pg80004100X2088/0080PeL00PB6
?@0m0`010`010080Pf/00`0K000;0@0208=Q0080Pe<00P23N0000@402P84QR/0:`80Pf/00`0K000;
0@0208=C0080PgP0004100X208=h000209HX0080URT00080PRP00P28<@0218HB8Rd300/000400P23
N0000@0208=300000P22:@02088/0080PeL00`0K000;0@0208=h00010@0:0PB6?@0m0P23J`0301/0
00/10080Pe<00P23N0000@402P84QQ8R;@<02`000@0208=[00<06`002`400P23H@0208=C0080PgP0
004100X218H[02/208Pb0080Pf/00`0K000;0@0208=C0080PgP0004100X208=h00010080Pd<00002
088/00010080PeL00`0K000;0@0208=300010@0:0PB6?@0m0`010`010080Pf/00`0K000;0@0208=Q
0080Pe<00P23N0000@402P84QR/0:`80Pf/00`0K000;0@0208=C0080PgP0004100X208=h000209HX
0080URT000<02`000@0208=h00010080Pd<00`0L000;0@410080R380000000X2088/0080PeL00`0K
000;0@0208=30080Pd<0004100X218Hm03d218HB8Rd208Pb00<00@<00@0208=[00<06`002`400P23
H@0208=C0080PgP0004100X218H[02/208=[00<06`002`400P23D`0208=h00010@0:0P23N0000P2F
:00209HY000300/000400P23N0000@0208=300<070002`410@0208Pc0000000:0P22;00208=G00<0
6`002`400P23N00208=300010@0:0PB6?@0m0`010`010080Pf/00`0K000;0@0208=Q0080Pe<00P23
N0000@402P84QR/0:`80R3800P23J`0301/000/10080Pe<00P23N0000@402P80PgP00080URP00P2F
:@000`0;00010080R34000400P23@`0301`000/10@400P28<P0000002P80PR`000400P23B00218Hm
03d300/000400P23J`0301/000/10080Pf@0004100X208=h00<00@<00@020X9U0080PWP00P22L003
004300400P23N002088_0080Pd/00`0K000;0@0208=500010@002P80URP00P2F:@000PB64R8]0P28
<@000P2F:00209HY00000@0208=;00<06`002`400P23A0000@402P84QR/0:`80PgP00`010`010082
PVD00P22N002089`00<00@<00@0208=h0080PRl00P23B`0301/000/10080PdD00041000:0P2F:002
09HY000218HB8Rd208Pa000209HX0080URT000000P22;00208=800<06`002`400P23N0000@402P84
QSd0?@80Pf/00`0K000;0@0208=T00010@0:0P23B`0301/000/10080Pd@0004100X300/000400`03
0`0100<00@<00@0208Pa0084QR/0:`<02`000@0208=h00010080Pd/00`0K000;0@0208=500010@00
000:0P2F:00209HY00020X9U0080PWP00P22L003004300400P23N002088_0080Pd/00`0K000;0@02
08=500010@002P80URP00P2F:@000PB64R8]0P28<@000P2FF`0209IM00000@03004300400P23B`03
01/000/10080Pd@0004100X218H[02/208=h00<00@<00@020X9U0080PWP00P22L003004300400P23
N002088_0080Pd/00`0K000;0@0208=500010@002P80URP00P2F:@000PB64R8]0P28<@000P2F:002
09HY00000P2F:00209HY000301`000/10@400P28<P0000002P80PR`000400P23M@0301/000/10080
R300004100X218Hm03d3004300400P23J`0301/000/10080Pe<00P23N0000@4000X209HX0080URT0
00<00@<00@0208=[00<06`002`400P23J@0208=^00010@0:0PB6:`0[0P23N003004300400`010`01
0080Pf/00`0K000;0@0208=Q0080Pe<00P23N0000@402P84QR/0:`80Pf/00`0K000;0@0208=C0080
PgP0004100X208=h000209HX0080URT0000209HX0080URT0000209HX0080URT00080PR`00P23M@03
01/000/10080R340004100X218Hm03d218HB8Rd300<300400P23J`0301/000/10080PfT00P23KP00
0@402P<00@<00@0208=[00<06`002`400P23H@0208=C0080PgP0004100X218H[02/208Pb0080Pf/0
0`0K000;0@0208=C0080PgP0004100X208=h000209HX0080URT00084QR/0:`80PgP00`010`010080
Pf/00`0K000;0@0208=Q0080Pe<00P23N0000@402P84QR/0:`80Pf/00`0K000;0@0208=C0080PgP0
004100X208=h000209HX0080URT000<00@<00@0208=[00<06`002`400P23H@0208=C0080PgP00041
00X218H[02/208Pc0080Pf/00`0K000;0@0208=C0080PgP0004100X208=h000209HX0080URT00002
09IK0080UUd00080PR`000400P23M@0301/000/10080R380004100X218Hm03d208=h00<070002`41
0@0208Pb00002P<00@<00@0208=[00<06`002`400P23H@0208=C0080PgP0004100X218H[02/208Pb
0080Pf/00`0K000;0@0208=C0080PgP0004100X208=h000209HX0080URT000<00@<00@0208=[00<0
6`002`400P23H@0208=C0080PgP0004100X218H[02/208=[00<06`002`400P23D`0208=h00010@0:
0P23N0000P2F:00209HY0002088/0080PgD00`0K000;0@0208Pc00010@0:0PB6?@0m0PB64R8]0P23
L00301/000/10080Pd<0004100X208=h00<00@<00@0208=[00<06`002`400P23H@0208=C0080PgP0
004100X218H[02/208=[00<06`002`400P23D`0208=h00010@0:0P23N0000P2F:00209HY000301`0
00/10@400P28<P0000X208=e00<06`002`400P28<@000@402P80PR`000400P23M@0301/000/10080
PfT0004100X218Hm03d208=`00<06`002`400P23@`000@402P80PgP00`010`010080Pf/00`0K000;
0@0208=Q0080Pe<00P23N0000@402P84QR/0:`80Pf/00`0K000;0@0208=C0080PgP0004100X208=h
000209HX0080URT000<070002`410@0208Pb00002P<00`<00@03004300400P23J@0218HB8Rd208Pc
000209HX0080URT00080PgP00P23M@0301/000/10080PfT00PB64R8]0P28<`000@402P84QQ8R;@<0
0@<00@0208=Y0084QQ8R;@80R3800080URP00P2F:@000P23M@0301/000/10080PfT00PB64R8]0P28
<P000@4000X209IK0080UUd00080PR`00P22;00208=Y0084QSd0?@80R3@00P22;002088^0080PRh0
0P22;P000@0208=g00<06`002`400P28<0000@402P84QSd0?@84QQ8R;@80Pf/00`0K000;0@0208=C
0080PgP0004100X208=h0080PR`00P23M`0301/000/10080R340004100X218Hm03d3004300400P23
J`0301/000/10080Pf400P23D`0208=h00010@0:0PB6:`0[0P28<P0208=[00<06`002`400P23D`02
08=h00010@0:0P23N0000P2F:00209HY000208=h0080PR`00P23M`0301/000/10080R380004100X2
18Hm03d208P`0080PR`00P23M`0301/000/10080R3<0004100X218Hm03d218HB8Rd208=`00<06`00
2`400P23@`000@402P80PgP00`0L000;0@410080R380000:0`010`010080Pf/00`0K000;0@0208=Q
0080Pe<00P23N0000@402P84QR/0:`80Pf/00`0K000;0@0208=C0080PgP0004100X208=h000209HX
0080URT000<070002`410@0208Pb00002P<00@<00@0208=[00<06`002`400P23H@0208=C0080PgP0
004100X218H[02/208Pb0080Pf/00`0K000;0@0208=C0080PgP0004100X208=h000209HX0080URT0
0080PR`000400P23M`0301/000/10080PfT0004100X218Hm03d208=`00<06`002`400P23@`000@40
2P80PgP00`010`010080Pf/00`0K000;0@0208=Q0080Pe<00P23N0000@402P84QR/0:`80Pf/00`0K
000;0@0208=C0080PgP0004100X208=h000209HX0080URT000<070002`410@0208Pb00002P<00`<0
0@03004300400P23J@0218HB8Rd208Pc000209HX0080URT00080PgP00P23M`0301/000/10080PfT0
0PB64R8]0P28<`000@402P84QQ8R;@<00@<00@0208=Y0084QQ8R;@80R3800080URP00P2F:@000P23
M`0301/000/10080PfT00PB64R8]0P28<P000@4000X209IK0080UUd00080PR`00P23J@0218Hm03d2
08Pd0080PR`00P22;P02088^0080PRh0000000X0000V1Pl02P3ooooo0@00000020000?X200000000
000000@0000]0@<070000?/240070000002l0P000<`10P8RDgUcM6E]000<46J_000:03P0RP400000
oooook3R60040000;@4400@0003`0@400`0000000008@048900001P000024<3K0@0000<000000000
00000000000K@000@00003@0000100000P00000000000000081GAP20<4H30000ojMZ?oooocjYcQU5
oooo?_nWJSoo3om48@0000P0001R000030000040000Q000020000680000<00000@000140000<0000
200000X0000@0000000000000009000040000>0e000P;0003000010000010000000000/0000@0000
W0T00?P7000Q0000200002D0000<00001`00P2D0000<00000000P1H0000<0000000001P0000<0000
000001T0000<0000oooo01@0000<00003@000580001`0@000P0009coool0000000000000002@0@00
0000c0M0019D06T0K@1U07<0801>06D0M`0P0580K`1]0640KP000000000000000000000000000000
00000000000000000024M@00003oooooooooo`000000000000000040000100000000000000000000
00010?ooo`3d000@00000000000000000000000000000000000003DU000000P00000000000000000
@5ZL0`0000345B5b402@0@40000000000@00008000000000ooooooooool0000P00000?oooooooooo
00008000003oooooooooo`0000000000000000000001000000000000000100000@0000cThGL=[E=h
00000:@1GP0005h0Ebn4MKP[QPDQ0880WUd106Af00P000009@0000`0000200004P0000`000010000
6@0000`0003oool05P0000`0000I00002P00010000000000000000T0000@0000h3D0020/000H0000
30000000000K000040000;/7002c0`00DP000701000300002Okoon<0000000000000090100000002
1`8045<0N@1]0680K`1/000000000000000000000000000000000000000000000000000000000000
00000000000001P0;3>4M@8000345B5b6@2`0FHaQ7D0000000000000000000000000000000000000
0000052n60200HQe3Eb3MMmKPgE@_QP0I04000000000000027jM0`@000000000DA4:I_Ro601RG8=e
000009coool0000000000000W0<00000a1DQLU4A2VH20000W?ooo`0000000000000009010000003<
1d004U@0J@1]06D0L`0P04h0I@000200DP1_06d0H@1^000000000000000000000000000000000000
00000000000008Ae00000?ooooooooooI7H02000000U0000300000<0001D0000E0000681001@0000
N0400;h000010000a<E1?k9W@cl0000000000040001<00000000000000000000oooooooooom@0000
:?0<0000000K0000400001`<002c0`00DP000701000400002Okoon<0000000000000090100000002
1`8045<0N@1]0680K`1/000000000000000000000000000000000000000000000000000000000000
000000000000000000000000600/<hAe0P000<@E8G8I0;01IS64M@00000000000000000000000000
0000000000000000:P000<@E8G;XbH85h00o0nS9PPD00000:?0000cThGOMde=h000009@1GP0005h0
n;lH069LPgD]0300g@4<000000000000002L0`00000^02@0g@4<0080002Loooob9mP000000040000
T0400000003Po:03^9aP0<bMH0000885B:1P0000800l_QP0K@1Q072o6035F>IgEKjZ3okoool<i>5g
L^7QM`00003B03l300000000Q7D00000I7H02000000U0000300000@0000X0000300000<0001D0000
E00002X2001@0000?@800;h000010000a<E1?k9W@cl0000000000040001<00000000000000000000
oooooooooom@0000:O0<0000000V0000700000<0000000004`000000000000009@0000`000030000
6`000100001M2P00Z@H003H0000@0000=@l00:T6000K0000400003@;00072`00=P000100003T3000
1`/001/0000@0000;1400?P?001B0000L04000D00009o_ooh`00000000000000T040000000870P0@
D`1i06d0HP1_06`00000000000000000000000000000000000000000000000000000000000000000
000000000000000000000000000001P0;3>4M@8000345B5b6@2`0FHaQ7D000000000000000000000
00000000000Z0000a1DQL^S9PPE40Cl3j<V21@00000Yl8853>CQMmgCDgP00000U05N0000GP2D0Eh0
001N02d0<03N0@`0000`0=d130000000000002h0903N0@`0;P0T0=d13038Wf00000000@0002@e7L5
00000>3lX0>hW600c9eP0000PPE8X60000221Cbn60010000L;lH0<EHiWME_ZX?o_ooo`cThGMbhN5g
000003H1?`<00000001N0000001TMP08000002D0000<00001@0002P0000<0000100005@0001D0000
4@<008L2000W0`00m@8000400034aD4o/VM3?`00000000000@0004`00000000000000000003ooooo
oooooe00000Xl000000001/0000@0000kaL00?P?001B0000L04000@00009o_ooh`00000000000000
T040000000870P0@D`1i06d0HP1_06`0000000000000000000000000000000000000000000000000
00000000000000000000000000000000000000000000000000000000600/<hAe0P000<@E8G8I0;01
IS64M@000000000000000000000Z0000a1DQL^S9PPGX0Cl3j<V21@00000Xl8853>CQMmgCDgP00000
U05N0000GP2D0Eh0001N02d0<03O0@`0000`0=h130000300g@4<02h0903O0@`0;P0T0=h13038Wf00
000000@0000`e7L500000>3lX0>hW600c9eP0000PPE8X60000221Cbn60010000L;lH0<EHiWME_ZX?
o_ooo`cThGMbhN5g00000=X1?`<00000001N0000001TMP08000002D0000<0000100002P0000<0000
1@0005@0001D0000AP@008L2001I1000m@8000400034aD4o/VM3?`00000000000@0004`000000000
00000000003ooooooooooe00000Yl000000001/0000@000021/007`?000f0000400003XL001l3`00
6`000100003J8`00O0l003H0000@0000e2X007`?000K000040000:L300025000DP00070100050000
2Okoon<00000000000000901000000021`8045<0N@1]0680K`1/0000000000000000000000000000
00000000000000000000000000000000000000000000000000000000000000000000000000000000
00000000600/<hAe0P000<@E8G8I0;01IS64M@0000000000:P000<@E8G;XbH85C08o0nS9PPD00000
:O221@cThGOMde=h000009@1GP0005h0U05N0000GP0]0300h04<0000<03O0@`0000`0=h1300^02@0
h04<02h0903O0@`0b9mP000000040000D=Ag1@00003Po:03^9aP0<bMH0000885B:1P0000PPDl_QP0
0@00072o6035F>IgEKjZ3okoool<i>5gL^7QM`00000n0Sl300000000GP000000I7H02000000U0000
300000D0000X0000300000@0001D0000E0000:P000120`00_P000;0300010000a<E1?k9W@cl00000
00000040001<00000000000000000000oooooooooom@0000:?000000000K0000400006X:00025000
DP000701000400002Okoon<00000000000000901000000021`8045<0N@1]0680K`1/000000000000
00000000000000000000000000000000000000000000000000000000000000000000000000000000
00000000000000000000000000000000000H02`cQ7D20000a1DQLQT0/0400000:P000<@E8G;XbH85
f08o0nS9PPD00000:?221@cThGOMde=h000009@1GP0005h0U05N0000GP0]0300h@4<0000<03P0@`0
000`0=l1300^02@0h@4<02h0903P0@`0b9mP000000040000<=Ag1@00003Po:03^9aP0<bMH0000885
B:1P0000PPDl_QP00@00072o6035F>IgEKjZ3okoool<i>5gL^7QM`00003:0Sl300000000GP000000
I7H02000000U0000300000@0000X0000300000D0001D0000E0000=d100120`00l0400;0300010000
a<E1?k9W@cl0000000000040001<00000000000000000000oooooooooom@0000:O000000000K0000
400001l;00264`00=P00010000003@00QQ<001/0000@0000RQ<0008D001B0000L04000D00009o_oo
h`00000000000000T040000000870P0@D`1i06d0HP1_06`000000000000000000000000000000000
00000000000000000000000000000000000000000000000000000000000000000000000000000000
000000000000000000000000600/<hAe0P000000000Z0000a1DQL^S9PPDl0cl3j<V21@00000Yl885
3>CQMmgCDgP00000U05N0000GP2D0Eh0001N02d0<03R0@`0000`0>4130000300h04<02h0903R0@`0
;P0T0>413038Wf00000000@0001@e7L500000>3lX0>hW600c9eP0000PPE8X60000221Cbn60010000
L;lH0<EHiWME_ZX?o_ooo`cThGMbhN5g000002h3?`<00000001N0000001TMP08000002D0000<0000
1@0002P0000<0000100005@0001D0000O@<00483002C0`00/0<000400034aD4o/VM3?`0000000000
0@0004`00000000000000000003ooooooooooe00000Xl000000001/0000@0000CAX0008D001B0000
L04000@00009o_ooh`00000000000000T040000000870P0@D`1i06d0HP1_06`00000000000000000
00000000000000000000000000000000000000000000000000000000000000000000000000000000
000000000000000000000000000000000000000000000000000H0000000Z0000a1DQL^S9PPFd0cl3
j<V21@00000Xl8853>CQMmgCDgP00000U05N0000GP2D0Eh0001N02d0<03S0@`0000`0>8130000300
h@4<02h0903S0@`0;P0T0>813038Wf00000000@0000`e7L500000>3lX0>hW600c9eP0000PPE8X600
00221Cbn60010000L;lH0<EHiWME_ZX?o_ooo`cThGMbhN5g00000:H3?`<00000001N0000001TMP08
000002D0000<0000100002P0000<00001@0005@0001D0000/P@0048300351000/0<000400034aD4o
/VM3?`00000000000@0004`00000000000000000003ooooooooooe00000Yl000000001/0000@0000
0Q/008HC000f000040000=DL00264`006`000100001i8@000Q@00580001`0@001@0000WnoooS0000
00000000002@0@0000000PL2011C07T0K@1R06l0K000000000000000000000000000000000000000
00000000000000000000000000000000000000000000000000000000000000000000000000000000
00000000000000000000000000000000000002X000345B5bj<V21AP4?`?XbH85000002W`PPD<i>5g
gM=CN000002D0Eh0001N09@1GP0005h0;@0`0>@130000300h`4<0000<03R0@`0;P0T0>@1300^02@0
h`4<0<ROH00000001000053DM`D00000h?bP0kRLH03<WF0000221DRPH0000885?;hH0040001`_aP0
aESVMeFnZPonoooo3>CQMg;QhGL000002P@o0`00000005h0000006Af00P000009@0000`000050000
:00000`000040000E00005@0003i1@00@P<000l6002`0`000@000<C5@CnbId<o0000000000010000
C00000000000000000000?ooooooooooD00002S`000000006`0001000002:@000Q@00580001`0@00
100000WnoooS000000000000002@0@0000000PL2011C07T0K@1R06l0K00000000000000000000000
00000000000000000000000000000000000000000000000000000000000000000000000000000000
000000000000000000000000000000000000000000000000000002X000345B5bj<V21I04?`?XbH85
000002S`PPD<i>5ggM=CN000002D0Eh0001N09@1GP0005h0;@0`0>D130000300i04<0000<03S0@`0
;P0T0>D1300^02@0i04<0<ROH00000001000033DM`D00000h?bP0kRLH03<WF0000221DRPH0000885
?;hH0040001`_aP0aESVMeFnZPonoooo3>CQMg;QhGL00000PP@o0`00000005h0000006Af00P00000
9@0000`000040000:00000`000050000E00005@0001A1`00@P<006@7002`0`000@000<C5@CnbId<o
0000000000010000C00000000000000000000?ooooooooooD00002W`000000006`000100002g:@00
QQ<003H0000@0000V2/008HC000K000040000809002_6@00DP000701000500002Okoon<000000000
00000901000000021`8045<0N@1]0680K`1/00000000000000000000000000000000000000000000
00000000000000000000000000000000000000000000000000000000000000000000000000000000
00000000000000000000000000000000:P000<@E8G;XbH85m0@o0nS9PPD00000:O221@cThGOMde=h
000009@1GP0005h0U05N0000GP0]0300iP4<0000<03U0@`0000`0>@1300^02@0iP4<02h0903U0@`0
b9mP000000040000D=Ag1@00003Po:03^9aP0<bMH0000885B:1P0000PPDl_QP00@00072o6035F>Ig
EKjZ3okoool<i>5gL^7QM`00003V13l300000000GP000000I7H02000000U0000300000D0000X0000
300000@0001D0000E0000;<100181000b@400;H400010000a<E1?k9W@cl0000000000040001<0000
0000000000000000oooooooooom@0000:?000000000K000040000?l=002_6@00DP00070100040000
2Okoon<00000000000000901000000021`8045<0N@1]0680K`1/0000000000000000000000000000
00000000000000000000000000000000000000000000000000000000000000000000000000000000
000000000000000000000000000000000000000000000000:P000<@E8G;XbH85K0Do0nS9PPD00000
:?221@cThGOMde=h000009@1GP0005h0U05N0000GP0]0300i`4<0000<03V0@`0000`0>D1300^02@0
i`4<02h0903V0@`0b9mP000000040000<=Ag1@00003Po:03^9aP0<bMH0000885B:1P0000PPDl_QP0
0@00072o6035F>IgEKjZ3okoool<i>5gL^7QM`00001N1Cl300000000GP000000I7H02000000U0000
300000@0000X0000300000D0001D0000E000080200181000T`800;H400010000a<E1?k9W@cl00000
00000040001<00000000000000000000oooooooooom@0000:O0H0000000K0000400009H6002k6@00
DP00070100050000bOgoon<00000000000000901000000021`8045<0N@1]0680K`1/000000000000
00000000000000000000000000000000000000000000000000000000000000000000000000000000
0000000000000000000000000000000000000000000000000000000000000000:P000<@E8G;XbH85
d0Do0nS9PPD00000:O221@cThGOMde=h000009@1GP0005h0U05N0000GP0]0300j04<0000<03W0@`0
000`0>H1300^02@0j04<02h0903W0@`0b9mP000000040000D=Ag1@00003Po:03^9aP0<bMH0000885
B:1P0000PPDl_QP00@00072o6035F>IgEKjZ3okoool<i>5gL^7QM`0000321Cl300000000GP000000
I7H02000000U0000300000D0000X0000300000@0001D0000E00002h1000o1000A0400;/400010000
a<E1?k9W@cl0000000000040001<00000000000000000000oooooooooom@0000:?0<0000000K0000
4000078@002k6@00DP00070100040000bOgoon<00000000000000901000000021`8045<0N@1]0680
K`1/0000000000000000000000000000000000000000000000000000000000000000000000000000
00000000000000000000000000000000000000000000000000000000000000000000000000000000
:P000<@E8G;XbH85=0Ho0nS9PPD00000:?221@cThGOMde=h000009@1GP0005h0U05N0000GP0]0300
j@4<0000<03X0@`0000`0>L1300^02@0j@4<02h0903X0@`0b9mP000000040000<=Ag1@00003Po:03
^9aP0<bMH0000885B:1P0000PPDl_QP00@00072o6035F>IgEKjZ3okoool<i>5gL^7QM`00000V1Sl3
00000000GP000000I7H02000000U0000300000@0000X0000300000D0001D0000E0000>l2000o1000
0P<00;/400010000a<E1?k9W@cl0000000000040001<00000000000000000000oooooooooom@0000
:O1N0000000K0000400008`:000W7000DP000701000500002Okoon<0000000000000090100000002
1`8045<0N@1]0680K`1/000000000000000000000000000000000000000000000000000000000000
00000000000000000000000000000000000000000000000000000000000000000000000000000000
0000000000000000:P000<@E8G;XbH85V0Ho0nS9PPD00000:O221@cThGOMde=h000009@1GP0005h0
U05N0000GP0]0300jP4<0000<03Y0@`0000`0>P1300^02@0jP4<02h0903Y0@`0b9mP000000040000
D=Ag1@00003Po:03^9aP0<bMH0000885B:1P0000PPDl_QP00@00072o6035F>IgEKjZ3okoool<i>5g
L^7QM`00002:1Sl300000000GP000000I7H02000000U0000300000D0000X0000300000@0001D0000
E0000><1002k1000n@4002T500010000a<E1?k9W@cl0000000000040001<00000000000000000000
oooooooooom@0000:?1CN000000K0000400000/?000W7000DP000701000400002Okoon<000000000
00000901000000021`8045<0N@1]0680K`1/00000000000000000000000000000000000000000000
00000000000000000000000000000000000000000000000000000000000000000000000000000000
00000000000000000000000000000000:P000<@E8G;XbH85o0Ho0nS9PPD00000:?221@cThGOMde=h
000009@1GP0005h0U05N0000GP0]0300j`4<0000<03Z0@`0000`0>T1300^02@0j`4<02h0903Z0@`0
b9mP000000040000<=Ag1@00003Po:03^9aP0<bMH0000885B:1P0000PPDl_QP00@00072o6035F>Ig
EKjZ3okoool<i>5gL^7QM`00003^1Sl300000000GP000000I7H02000000U0000300000@0000X0000
300000D0001D0000E0000;02002k1000``8002T500010000a<E1?k9W@cl0000000000040001<0000
0000000000000000oooooooooom@0000:O3QM`00000K000040000:87000c7000DP00070100050000
bOgoon<00000000000000901000000021`8045<0N@1]0680K`1/0000000000000000000000000000
00000000000000000000000000000000000000000000000000000000000000000000000000000000
000000000000000000000000000000000000000000000000:P000<@E8G;XbH85H0Lo0nS9PPD00000
:O221@cThGOMde=h000009@1GP0005h0U05N0000GP0]0300k04<0000<03[0@`0000`0>X1300^02@0
k04<02h0903[0@`0b9mP000000040000D=Ag1@00003Po:03^9aP0<bMH0000885B:1P0000PPDl_QP0
0@00072o6035F>IgEKjZ3okoool<i>5gL^7QM`00001B1cl300000000GP000000I7H02000000U0000
300000D0000X0000300000@0001D0000E00005h1002a1000M04002d500010000a<E1?k9W@cl00000
00000040001<00000000000000000000oooooooooom@0000:?000000000K0000400007hA000c7000
DP00070100040000bOgoon<00000000000000901000000021`8045<0N@1]0680K`1/000000000000
00000000000000000000000000000000000000000000000000000000000000000000000000000000
0000000000000000000000000000000000000000000000000000000000000000:P000<@E8G;XbH85
a0Lo0nS9PPD00000:?221@cThGOMde=h000009@1GP0005h0U05N0000GP0]0300k@4<0000<03/0@`0
000`0>/1300^02@0k@4<02h0903/0@`0b9mP000000040000<=Ag1@00003Po:03^9aP0<bMH0000885
B:1P0000PPDl_QP00@00072o6035F>IgEKjZ3okoool<i>5gL^7QM`00002f1cl300000000GP000000
I7H02000000U0000300000@0000X0000300000D0001D0000E00001l3002a1000<P<002d500010000
a<E1?k9W@cl0000000000040001<00000000000000000000oooooooooom@0000:O000000000K0000
400002h3001_6P00=P00010000084P00KaX001/0000@0000j0P007D8001B0000L04000D0000Roooo
0000000000000000T040000000070P0@E01Y06d0I@1c0200CP1U07L0801B06l0K@1Q06h000000000
00000000000000000000000000000000000000000000000000000000000000000000000000000000
0000000000000000000000000000000000000000000Z0000a1DQL^S9PPDX23l3j<V21@00000Yl885
3>CQMmgCDgP00000U05N0000GP2D0Eh0001N02d0<03^0@`0000`0>d130000300k04<02h0903^0@`0
;P0T0>d13038Wf00000000@0001@e7L500000>3lX0>hW600c9eP0000PPE8X60000221Cbn60010000
L;lH0<EHiWME_ZX?o_ooo`cThGMbhN5g000001X8?`<00000001N0000001TMP08000002D0000<0000
1@0002P0000<0000100005@0001D0000V04006<1003W0@00T04000400034aD4o/VM3?`0000000000
0@0004`00000000000000000003ooooooooooe00000a05=h_04001/0000@0000G@X00=<<001B0000
L04000@0000Roooo0000000000000000T040000000070P0@E01Y06d0I@1c0200CP1U07L0801B06l0
K@1Q06h0000000000000000000000000000000000000000000000000000000000000000000000000
00000000000000000000000000000000000000000000000000000000003T1000a1DQL^S9PPFP23l3
j<V21@00000a08853>CQMmgCDgP00000U05N0000GP2D0Eh0001N02d0<03_0@`0000`0>h130000300
k@4<02h0903_0@`0;P0T0>h13038Wf00000000@0000`e7L500000>3lX0>hW600c9eP0000PPE8X600
00221Cbn60010000L;lH0<EHiWME_ZX?o_ooo`cThGMbhN5g00000988?`<00000001N0000001TMP08
000002D0000<0000100002P0000<00001@0005@0001D0000fP4002d2000Y0P00FP8000400034aD4o
/VM3?`00000000000@0004`00000000000000000003ooooooooooe00000`05=h_04001/0000@0000
CP`006/D001B0000L04000D0000Roooo0000000000000000T040000000070P0@E01Y06d0I@1c0200
CP1U07L0801B06l0K@1Q06h000000000000000000000000000000000000000000000000000000000
000000000000000000000000000000000000000000000000000000000000000000000000003T1000
a1DQL^S9PPD42Cl3j<V21@00000`08853>CQMmgCDgP00000U05N0000GP2D0Eh0001N02d0<03`0@`0
000`0>l130000300kP4<02h0903`0@`0;P0T0>l13038Wf00000000@0001@e7L500000>3lX0>hW600
c9eP0000PPE8X60000221Cbn60010000L;lH0<EHiWME_ZX?o_ooo`cThGMbhN5g00000?H8?`<00000
001N0000001TMP08000002D0000<00001@0002P0000<0000100005@0001P0000<`8008`3003g1`00
^@<000400034aD4o/VM3?`00000000000`0004`00000000000000000003ooooooooooe@0000b03<0
<P1CN=`?002l3P00_04001/0000@0000T2L00=X>001B0000L04000@00020o_oo0000000000000000
T040000000070P0@E01Y06d0I@1c0200CP1U07L0801B06l0K@1Q06h0000000000000000000000000
00000000000000000000000000000000000000000000000000000000000000000000000000000000
000000000000000000000000003T1000a1DQLS1?K@1X2Cl3<4m]0000000b03<0<P3QMmgCDgP00000
W05N0000GP2D0Eh0001N00X0h`3QhP40000`0?0130000300k`4<00/0k03QhP40;P0T0?013038Wf00
000000`0000`e7L500000=R;W@>hW600d9eP0000K@2`X60000221Cbn60010000L;lH0<EHiWME_ZX?
o_ooo`cThGMbhN5g000005X9?`<00000001N0000001TMP08000002D0000<0000100002P0000<0000
1@0005@0001D000040L00782002H1`00_`8000400034aD4o/VM3?`00000000000@0004`000000000
00000000003ooooooooooe00000b000000<001/0000@0000@P@00=`?001B0000L04000D00020o_oo
0000000000000000T040000000070P0@E01Y06d0I@1c0200CP1U07L0801B06l0K@1Q06h000000000
00000000000000000000000000000000000000000000000000000000000000000000000000000000
0000000000000000000000000000000000000000003T1000a1DQL^S9PPGB2Cl3j<V21@00000b06d0
3>CQMmgCDgP00000U05N0000GP2L0Eh0001N02d0<03a0@`0003S0>7R0@000300l04<02h0903a0@`0
2`3/0>7R0@38Wf00000000@0001@e7L500000>3lX0>hW600c9eP0000PPE8X600001]03bn60010000
L;lH0<EHiWME_ZX?o_ooo`cThGMbhN5g00000<@9?`<00000001N0000001TMP08000002D0000<0000
1@0002P0000<0000100005@0001h0000``000:02000f2000k@8000400034aD4o/VM3?`0000000000
1`0004`00000000000000000003ooooooooooe`0000/02`0:00a02T0;00/0000N0T00=h:001P0000
E0<007h000103P0000<001/0000@0000AbX00?@B001B0000L04000@00020o_oo0000000000000000
T040000000070P0@E01Y06d0I@1c0200CP1U07L0801B06l0K@1Q06h0000000000000000000000000
00000000000000000000000000000000000000000000000000000000000000000000000000000000
000000000000000000000000003T1000a1DQL[24W0<f2Sl3/8BL0`00000/02`0:00a02T0;00/0000
[05N0000GP2D0Eh0001N0300O`0eW@00000`0?4130000><0hN810340K`4eW@00;P0T0?413038Wf00
000001`0000`e7L50000003oX0>hW600f9eP0000W0>0XF0000221Cbn60010000L;lH0<EHiWME_ZX?
o_ooo`cThGMbhN5g000002P:?`<00000001N0000001TMP08000002D0000<0000100002P0000<0000
1@0005@0001D0000R`L002l3000C2000O0<000400034aD4o/VM3?`00000000000@0004`000000000
00000000003ooooooooooe00000a000000<001/0000@0000=Pd00>HC001B0000L04000D00020o_oo
0000000000000000T040000000070P0@E01Y06d0I@1c0200CP1U07L0801B06l0K@1Q06h000000000
00000000000000000000000000000000000000000000000000000000000000000000000000000000
0000000000000000000000000000000000000000003T1000a1DQL^S9PPF/2Sl3j<V21@00000a09`3
3>CQMmgCDgP00000U05N0000GP2/0Eh0001N02d0<03b0@`0001o03FM00000300l@4<02h0903b0@`0
<@1_0CFM0038Wf00000000@0001@e7L500000>3lX0>hW600c9eP0000PPE8X600002L0cbn60010000
L;lH0<EHiWME_ZX?o_ooo`cThGMbhN5g000009h:?`<00000001N0000001TMP08000002D0000<0000
1@0002P0000<0000100005@0001/0000G08005/3001I2000Z0<000400034aD4o/VM3?`0000000000
1@0004`00000000000000000003ooooooooooeP0000/0380;00b02`0001`1@00I@X00:/8000H1P00
00<001/0000@0000Ea/006PH001B0000L04000@00020o_oo0000000000000000T040000000070P0@
E01Y06d0I@1c0200CP1U07L0801B06l0K@1Q06h00000000000000000000000000000000000000000
00000000000000000000000000000000000000000000000000000000000000000000000000000000
00000000003T1000a1DQLS3DM`D@2cl3<=Ag1@00000/0380;00b02`0DgP00000Y05N0000GP2D0Eh0
001N01d0RP2fG@40000`0?81300007l0=Id001h0NP2fG@40;P0T0?813038Wf00000001@0000`e7L5
00000207T`>hW600e9eP0000M`DHXF0000221Cbn60010000L;lH0<EHiWME_ZX?o_ooo`cThGMbhN5g
0000008;?`<00000001N0000001TMP08000002D0000<0000100002P0000<00001@0005@0001D0000
h@@002/4001Y1@00N0@000400034aD4o/VM3?`00000000000@0004`00000000000000000003ooooo
oooooe00000a000000<001/0000@0000;PL009<I001B0000L04000D00020o_oo0000000000000000
T040000000070P0@E01Y06d0I@1c0200CP1U07L0801B06l0K@1Q06h0000000000000000000000000
00000000000000000000000000000000000000000000000000000000000000000000000000000000
000000000000000000000000003T1000a1DQL^S9PPF02cl3j<V21@00000a07L53>CQMmgCDgP00000
U05N0000GP2T0Eh0001N02d0<03c0@`0002:0;IM0@000300lP4<02h0903c0@`07P1j0;IM0@38Wf00
000000@0001@e7L500000>3lX0>hW600c9eP0000PPE8X600001g1Cbn60010000L;lH0<EHiWME_ZX?
o_ooo`cThGMbhN5g0000078;?`<00000001N0000001TMP08000002D0000<00001@0002P0000<0000
100005@0001/0000B@400644001H0`00[P@000400034aD4o/VM3?`00000000001@0004`000000000
00000000003ooooooooooeP0001U07P0L00_0340002X0000`00009d20029100000<001/0000@0000
?Q800<lJ001B0000L04000@00020o_oo0000000000000000T040000000070P0@E01Y06d0I@1c0200
CP1U07L0801B06l0K@1Q06h000000000000000000000000000000000000000000000000000000000
000000000000000000000000000000000000000000000000000000000000000000000000003T1000
a1DQLS3DM`GT2cl3<=Ag1@00001U07P0L00_0340DgP00000Y05N0000GP2D0Eh0001N01d0RP2iG@40
000`0?<1300008X0]Ud101h0NP2iG@40;P0T0?<13038Wf00000001@0000`e7L500000207T`>hW600
e9eP0000M`DHXF0000221Cbn60010000L;lH0<EHiWME_ZX?o_ooo`cThGMbhN5g00000=H;?`<00000
001N0000001TMP08000002D0000<0000100002P0000<00001@0005@0001D0000@P<009X4003:0`00
i`@000400034aD4o/VM3?`00000000000@0004`00000000000000000003ooooooooooe00000/0000
00<001/0000@0000>PP000/L001B0000L04000D00020o_oo0000000000000000T040000000070P0@
E01Y06d0I@1c0200CP1U07L0801B06l0K@1Q06h00000000000000000000000000000000000000000
00000000000000000000000000000000000000000000000000000000000000000000000000000000
00000000003T1000a1DQL^S9PPED33l3j<V21@00000/07L53>CQMmgCDgP00000U05N0000GP2T0Eh0
001N02d0<03d0@`0002:0;UM0@000300l`4<02h0903d0@`07P1j0;UM0@38Wf00000000@0001@e7L5
00000>3lX0>hW600c9eP0000PPE8X600001g1Cbn60010000L;lH0<EHiWME_ZX?o_ooo`cThGMbhN5g
000004H<?`<00000001N0000001TMP08000002D0000<00001@0002P0000<0000100005@0001/0000
N@400=@400280`008@D000400034aD4o/VM3?`00000000001@0004`00000000000000000003ooooo
oooooeP0001U07P0L00_0340002X0000`00009d20029100000<001/0000@0000]0400?X3001B0000
L04000@0000Roooo0000000000000000T040004000070P0@E01Y06d0I@1c0200CP1U07L0801B06l0
K@1Q06h0000000000000000000000000000000000000000000000000000000000000000000000000
00000000000000000000000000000000000000000000000000000000003T1000a1DQLS3DM`Fh33l3
<=Ag1@00001U07P0L00_0340DgP00000Y05N0000GP2D0Eh0001N01d0RP2lG@40000`0?@1300008X0
^Ed101h0NP2lG@40;P0T0?@13038Wf00000001@0000`e7L500000207T`>hW600e9eP0000M`DHXF00
00221Cbn60010000L;lH0<EHiWME_ZX?o_ooo`cThGMbhN5g00000:X<?`<00000001N0000001TMP08
000002D0000<0000100002P0000<00001@0005@0001P0000C`0009<0000X0@00`@0000400034aD4o
/VM3?`00000000000`0004`00000000000000000003ooooooooooe@0001d06T0KP000<L2000n0000
_04001/0000@00009`/006X6001B0000L04000D0000Roooo0000000000000000T040004000070P0@
E01Y06d0I@1c0200CP1U07L0801B06l0K@1Q06h00000000000000000000000000000000000000000
00000000000000000000000000000000000000000000000000000000000000000000000000000000
00000000003T1000a1DQLS1?K@0X3Cl3<4m]0000001d06T0KP3QMmgCDgP00000W05N0000GP2T0Eh0
001N00X0h`3RhP40002:0;aM0@000300m04<00/0k03RhP407P1j0;aM0@38Wf00000000`0001@e7L5
00000=R;W@>hW600d9eP0000K@2`X600001g1Cbn60010000L;lH0<EHiWME_ZX?o_ooo`cThGMbhN5g
000001X=?`<00000001N0000001TMP08000002D0000<00001@0002P0000<0000100005@0001H0000
oP4000@1003^0P00<P4000400034aD4o/VM3?`00000000000P0004`00000000000000000003ooooo
oooooe00001Y06T0QP<00;`1000K000040000?41001/1`00DP000701000400008_ooo`0000000000
00000901000100001`8045@0J@1]06D0L`0P04h0I@1g0200DP1_06d0H@1^00000000000000000000
00000000000000000000000000000000000000000000000000000000000000000000000000000000
00000000000000000000000000000000i0@00<@E8G;XbH85TPdo0nS9PPD00000J@1Y00cThGOMde=h
000009@1GP0005h0W05N0000GP0]0300m@4<0000h`3RhP40002:0;aM0@0^02@0m@4<00/0k03RhP40
b9mP000000080000<=Ag1@00003Po:03^9aP0<bMH0000885B:1P0000K@0l_QP00@00072o6035F>Ig
EKjZ3okoool<i>5gL^7QM`0000243Cl300000000GP000000I7H02000000U0000300000@0000X0000
300000D0001D0000F00005X0000b0@00FP40060100010000a<E1?k9W@cl0000000000080001<0000
0000000000000000oooooooooom@0000M0130>43002l0@006`000100000I3@00SPL00580001`0@00
1@0002;oool0000000000000002@0@000@0000L2011D06T0K@1U07<0801>06D0M`0P0580K`1]0640
KP000000000000000000000000000000000000000000000000000000000000000000000000000000
00000000000000000000000000000000000000000000000000000>@400345B5bj<V21OP=?`?XbH85
000007@0@`0<i>5ggM=CN000002D0Eh0001N09@1GP0005h0;@0`0?H130000300m@4<0000h`3RhP40
;P0T0?H1300^02@0m@4<0<ROH00000002000053DM`D00000h?bP0kRLH03<WF0000221DRPH0000885
?;hH0040001`_aP0aESVMeFnZPonoooo3>CQMg;QhGL00000jPdo0`00000005h0000006Af00P00000
9@0000`000050000:00000`000040000E00005@0001G0P00>0400:H2001V0@000@000<C5@CnbId<o
0000000000010000C00000000000000000000?ooooooooooD00006T0002l0@006`000100000Z2000
M@P00580001`0@00100002;oool0000000000000002@0@000@0000L2011D06T0K@1U07<0801>06D0
M`0P0580K`1]0640KP00000000000000000000000000000000000000000000000000000000000000
000000000000000000000000000000000000000000000000000000000000000000000>@400345B5b
j<V21Eh>?`?XbH85000006T0PPD<i>5ggM=CN000002D0Eh0001N09@1GP0005h0;@0`0?L130000300
mP4<0000<03e0@`0;P0T0?L1300^02@0mP4<0<ROH00000001000033DM`D00000h?bP0kRLH03<WF00
00221DRPH0000885?;hH0040001`_aP0aESVMeFnZPonoooo3>CQMg;QhGL00000D0ho0`00000005h0
000006Af00P000009@0000`000040000:00000`000050000E00005@0001f0@00HP400<D1002@0@00
0@000<C5@CnbId<o0000000000010000C00000000000000000000?ooooooooooD00006T0002l0@00
6`000100001;3000b0X00580001`0@001@0002;oool0000000000000002@0@000@0000L2011D06T0
K@1U07<0801>06D0M`0P0580K`1]0640KP0000000000000000000000000000000000000000000000
00000000000000000000000000000000000000000000000000000000000000000000000000000000
00000>@400345B5bj<V21L8>?`?XbH85000006T0PPD<i>5ggM=CN000002D0Eh0001N09@1GP0005h0
;@0`0?P130000300m`4<0000<03f0@`0;P0T0?P1300^02@0m`4<0<ROH00000001000053DM`D00000
h?bP0kRLH03<WF0000221DRPH0000885?;hH0040001`_aP0aESVMeFnZPonoooo3>CQMg;QhGL00000
]0ho0`00000005h0000006Af00P000009@0000`000050000:00000`000040000E00005@0000b0P00
c@400842003k0@000@000<C5@CnbId<o0000000000010000C00000000000000000000?oooooooooo
D00006T0002l0@006`000100000?0P00bP/00580001`0@00100002;oool0000000000000002@0@00
0@0000L2011D06T0K@1U07<0801>06D0M`0P0580K`1]0640KP000000000000000000000000000000
00000000000000000000000000000000000000000000000000000000000000000000000000000000
000000000000000000000>@400345B5bj<V21BH??`?XbH85000006T0PPD<i>5ggM=CN000002D0Eh0
001N09@1GP0005h0;@0`0?T130000300n04<0000<03g0@`0;P0T0?T1300^02@0n04<0<ROH0000000
1000033DM`D00000h?bP0kRLH03<WF0000221DRPH0000885?;hH0040001`_aP0aESVMeFnZPonoooo
3>CQMg;QhGL0000060lo0`00000005h0000006Af00P000009@0000`000040000:00000`000050000
E00005P0001O0000o04003X1000Z0P000@000<C5@CnbId<o0000000000020000C000000000000000
00000?ooooooooooD00007@0A00@0`00_04001/0000@0000G0`00>`;001B0000L04000D0000Roooo
0000000000000000T040004000070P0@E01Y06d0I@1c0200CP1U07L0801B06l0K@1Q06h000000000
00000000000000000000000000000000000000000000000000000000000000000000000000000000
0000000000000000000000000000000000000000003T1000a1DQL^S9PPF:3cl3j<V21@00001d04@0
3>CQMmgCDgP00000U05N0000GP2D0Eh0001N02d0<03j0@`0000`0?T130000300n04<02h0903j0@`0
;P0T0?T13038Wf00000000P0001@e7L500000>3lX0>hW600c9eP0000PPE8X60000221Cbn60010000
L;lH0<EHiWME_ZX?o_ooo`cThGMbhN5g000007`??`<00000001N0000001TMP08000002D0000<0000
1@0002P0000<0000100005@0001D0000=@80008200240P00<08000400034aD4o/VM3?`0000000000
0@0004`00000000000000000003ooooooooooe00001Y0>5e_04001/0000@0000RPT00=<<001B0000
L04000@0000Roooo0000000000000000T040004000070P0@E01Y06d0I@1c0200CP1U07L0801B06l0
K@1Q06h0000000000000000000000000000000000000000000000000000000000000000000000000
00000000000000000000000000000000000000000000000000000000003T1000a1DQL^S9PPG`3cl3
j<V21@00001Y08853>CQMmgCDgP00000U05N0000GP2D0Eh0001N02d0<03k0@`0000`0?X130000300
n@4<02h0903k0@`0;P0T0?X13038Wf00000000@0000`e7L500000>3lX0>hW600c9eP0000PPE8X600
00221Cbn60010000L;lH0<EHiWME_ZX?o_ooo`cThGMbhN5g00000>8??`<00000001N0000001TMP08
000002D0000<0000100002P0000<00001@0005@0001D0000]@4002`200040P00FP8000400034aD4o
/VM3?`00000000000@0004`00000000000000000003ooooooooooe00001Y0040_04001/0000@0000
YB@003d?001B0000L04000D0000Roooo0000000000000000T040004000070P0@E01Y06d0I@1c0200
CP1U07L0801B06l0K@1Q06h000000000000000000000000000000000000000000000000000000000
000000000000000000000000000000000000000000000000000000000000000000000000003T1000
a1DQL^S9PPED43l3j<V21@00001Y08853>CQMmgCDgP00000U05N0000GP2D0Eh0001N02d0<03l0@`0
000`0?/130000300nP4<02h0903l0@`0;P0T0?/13038Wf00000000@0001@e7L500000>3lX0>hW600
c9eP0000PPE8X60000221Cbn60010000L;lH0<EHiWME_ZX?o_ooo`cThGMbhN5g000004H@?`<00000
001N0000001TMP08000002D0000<00001@0002P0000<0000100005@0001/0000RPH009`2002e1`00
bP8000400034aD4o/VM3?`00000000001@0004`00000000000000000003ooooooooooeP0001Q05<0
N01C07P0oom_0000K`0008T3001_0000_04001/0000@0000i@/003l@001B0000L04000@0000Roooo
0000000000000000T040004000070P0@E01Y06d0I@1c0200CP1U07L0801B06l0K@1Q06h000000000
00000000000000000000000000000000000000000000000000000000000000000000000000000000
0000000000000000000000000000000000000000003T1000a1DQLS3DM`Fh43l3<=Ag1@00001Q05<0
N01C07P0DgP00000Y05N0000GP2D0Eh0001N01d0RP37G@40000`0?`130000300n`4<01h0NP37G@40
;P0T0?`13038Wf00000001@0000`e7L500000207T`>hW600e9eP0000M`DHXF0000221Cbn60010000
L;lH0<EHiWME_ZX?o_ooo`cThGMbhN5g00000:X@?`<00000001N0000001TMP08000002D0000<0000
100002P0000<00001@0005@0002D000080800<X2001G1P00n08000400034aD4o/VM3?`0000000000
300004`00000000000000000003oooooooooof@0001T06D0I`1b0640D`1h05<0N01h05<0N01_0000
H@0006l0001J1@00K`0006l000330P00K`000><7003]0P00K`000;`1000K00004000044100195000
DP000701000500008_ooo`000000000000000901000100001`8045@0J@1]06D0L`0P04h0I@1g0200
DP1_06d0H@1^00000000000000000000000000000000000000000000000000000000000000000000
0000000000000000000000000000000000000000000000000000000000000000i0@00<@E8G8PPFH0
:14o0b21IP000000I01U06L0LP1Q05<0N01C07P0N01C07P0103R03/fC02D0Eh0001N0000RP37G@40
1@2o03/fC0000300n`4<01h0NP37G@40b9mP0000000`0000D=Ag1@000018?VH0^9aP0>2MH00006H0
D:9P0000M`Dl_QP00@00072o6035F>IgEKjZ3okoool<i>5gL^7QM`00000J4Cl300000000GP000000
I7H02000000U0000300000D0000X0000300000@0001D0000a00003X000250`00H@L00;<300010000
a<E1?k9W@cl00000000001@0001<00000000000000000000oooooooooomd0000@`1Q05<0N01C07P0
@`130640D`1h05<0N01h04<0H@1C07P0D`1h0;P3001_0000K`000<<2001_0000a0D009D0001j1@00
K`0006l000330P00K`000<H5001Q0000^0<006l0001_0000R@<006l0002l0@006`00010000061@00
mQT00580001`0@00100002;oool0000000000000002@0@000@0000L2011D06T0K@1U07<0801>06D0
M`0P0580K`1]0640KP00000000000000000000000000000000000000000000000000000000000000
000000000000000000000000000000000000000000000000000000000000000000000>@400345B5b
`7bM0j`A?`?0O9d3000004<0H@1C07P0D`1h04<0@`1Q05<0N01C07P0N0130640D`1h05<0N00005h0
001N0000RP37G@404@0f0BHCH@000300n`4<0<ROH0000000D000033DM`D00000R45V0;RLH03`WF00
002M0o2SH00006H0?;hH0040001`_aP0aESVMeFnZPonoooo3>CQMg;QhGL00000WQ4o0`00000005h0
000006Af00P000009@0000`000040000:00000`000050000E00005P0003V0000R`@00:H2002i1000
0@000<C5@CnbId<o0000000000020000C00000000000000000000?ooooooooooD00006@0A@0I2000
_04001/0000@00005A@0038K001B0000L04000D0000Roooo0000000000000000T040004000070P0@
E01Y06d0I@1c0200CP1U07L0801B06l0K@1Q06h00000000000000000000000000000000000000000
00000000000000000000000000000000000000000000000000000000000000000000000000000000
00000000003T1000a1DQL^S9PPE84Sl3j<V21@00001T04D03>CQMmgCDgP00000U05N0000GP1Q05<0
N01C02d0<03m0@`0001h05<0N00005h0001N02h0903m0@`04@0f0BHCH@38Wf00000000P0001@e7L5
00000>3lX0>hW600c9eP0000PPE8X600002M0cbn60010000L;lH0<EHiWME_ZX?o_ooo`cThGMbhN5g
000003XB?`<00000001N0000001TMP08000002D0000<00001@0002P0000<0000100005@0001P0000
U@<00<@4002l1000lP@000400034aD4o/VM3?`00000000000`0004`00000000000000000003ooooo
oooooe@0001h06@0A0000>X2003<0@00_04001/0000@0000K0@006hL001B0000L04000@0000Roooo
0000000000000000T040004000070P0@E01Y06d0I@1c0200CP1U07L0801B06l0K@1Q06h000000000
00000000000000000000000000000000000000000000000000000000000000000000000000000000
0000000000000000000000000000000000000000003T1000a1DQLS1?K@2^4Sl3<4m]0000001h06@0
A03QMmgCDgP00000W05N0000GP2D0Eh0001N00X0h`3ShP40000`0?d1300007P0D`1h00/0k03ShP40
;P0T0?d13038Wf00000000`0000`e7L500000=R;W@>hW600d9eP0000K@2`X60000221Cbn60010000
L;lH0<EHiWME_ZX?o_ooo`cThGMbhN5g00000:0B?`<00000001N0000001TMP08000002D0000<0000
100002P0000<00001@0005@0001H0000bP000?d4003G0P00:`D000400034aD4o/VM3?`0000000000
0P0004`00000000000000000003ooooooooooe00001404D0_`T00;`1000K0000400001@1002G0`00
DP00070100050000P?koo`000000000000000901000100001`8045@0J@1]06D0L`0P04h0I@1g0200
DP1_06d0H@1^00000000000000000000000000000000000000000000000000000000000000000000
0000000000000000000000000000000000000000000000000000000000000000i0@00<@E8G;XbH85
61<o0nS9PPD00000A01500cThGOMde=h000009@1GP0005h0W05N0000GP0]0300oP4<0000h`3ShP40
000`0?d1300^02@0oP4<00/0k03ShP40b9mP000000080000D=Ag1@00003Po:03^9aP0<bMH0000885
B:1P0000K@0l_QP00@00072o6035F>IgEKjZ3okoool<i>5gL^7QM`00000:4cl300000000GP000000
I7H02000000U0000300000D0000X0000300000@0001D0000K00002l0001Y0000O`800;H000010000
a<E1?k9W@cl00000000000D0001<00000000000000000000oooooooooomH0000N01[07P0E`1I0000
^`8001@3001C0@00bP800003000K0000400006T:00071P00DP00070100040000P?koo`0000000000
00000901000100001`8045@0J@1]06D0L`0P04h0I@1g0200DP1_06d0H@1^00000000000000000000
00000000000000000000000000000000000000000000000000000000000000000000000000000000
00000000000000000000000000000000i0@00<@E8G8`e7L5OQ<o0c3DM`D00000N01[07P0E`1I05=h
00000:@1GP0005h0U05N0000GP0M08X0cUd10000<03n0@`0003S0>?R0@0N07X0cUd102h0903n0@`0
b9mP0000000D0000<=Ag1@00000P1i<3^9aP0=BMH00007L56:5P0000PPDl_QP00@00072o6035F>Ig
EKjZ3okoool<i>5gL^7QM`00001`4cl300000000GP000000I7H02000000U0000300000@0000X0000
300000D0001D0000H0000=`1003J0000oP8002L100010000a<E1?k9W@cl00000000000<0001<0000
0000000000000000oooooooooomD0000M@1I07L0H02@0P00c0000003000K000040000?H000091`00
DP00070100050000P?koo`000000000000000901000100001`8045@0J@1]06D0L`0P04h0I@1g0200
DP1_06d0H@1^00000000000000000000000000000000000000000000000000000000000000000000
0000000000000000000000000000000000000000000000000000000000000000i0@00<@E8G8`Cfd0
kQ<o0c1?K@000000M@1I07L0hGOMde=h000009`1GP0005h0Y05N0000GP0:0><0i>810000RP3>G@40
000`0?h1300;0>`0i>8101h0NP3>G@40b9mP0000000<0000D=Ag1@00003HRid3^9aP0=2MH00006d0
/:1P0000M`Dl_QP00@00072o6035F>IgEKjZ3okoool<i>5gL^7QM`00003P4cl300000000GP000000
I7H02000000U0000300000D0000X0000300000@0001D0000I00002d000080@00A08005D100010000
a<E1?k9W@cl00000000000@0001<00000000000000000000oooooooooomD0000@`1`05L0J@0T1000
EP4003l300000`006`000100003m2`00>PP00580001`0@001000083nool0000000000000002@0@00
0@0000L2011D06T0K@1U07<0801>06D0M`0P0580K`1]0640KP000000000000000000000000000000
00000000000000000000000000000000000000000000000000000000000000000000000000000000
000000000000000000000>@400345B5b<4m]05PD?`<`Cfd0000004<0L01G06T0gM=CN000002L0Eh0
001N09`1GP0005h02P3S0>GR0@000><0i>810000RP3>G@402`3/0>GR0@0;0>`0i>810<ROH0000000
4000033DM`D00000f8^M0kRLH03@WF00001]0;2PH00006d0?;hH0040001`_aP0aESVMeFnZPonoooo
3>CQMg;QhGL00000BQ@o0`00000005h0000006Af00P000009@0000`000040000:00000`000050000
E00005@0000T0P00?`400:`2002<0@000@000<C5@CnbId<o0000000000010000C000000000000000
00000?ooooooooooD00004<02P000`006`000100001S2`00I@X00580001`0@001@00083nool00000
00000000002@0@000@0000L2011D06T0K@1U07<0801>06D0M`0P0580K`1]0640KP00000000000000
00000000000000000000000000000000000000000000000000000000000000000000000000000000
0000000000000000000000000000000000000>@400345B5bj<V21L@D?`?XbH85000004<0K@0<i>5g
gM=CN000002D0Eh0001N09`1GP0005h0;@0`0?l130000><0iN810000h`3ThP40;P0T0?l1300;0>`0
iN810<ROH00000001000053DM`D00000h?bP0kRLH03<WF0000221DRPH00006d0?;hH0040001`_aP0
aESVMeFnZPonoooo3>CQMg;QhGL00000]Q@o0`00000005h0000006Af00P000009@0000`000050000
:00000`000040000E00005@000090P00Y0400942003a0@000@000<C5@CnbId<o0000000000010000
C00000000000000000000?ooooooooooD00007L02P000`006`000100000>0@00I`/00580001`0@00
1000083nool0000000000000002@0@000@0000L2011D06T0K@1U07<0801>06D0M`0P0580K`1]0640
KP000000000000000000000000000000000000000000000000000000000000000000000000000000
00000000000000000000000000000000000000000000000000000>@400345B5bj<V21BPE?`?XbH85
000007L0PPD<i>5ggM=CN000002D0Eh0001N09@1GP0005h0;@0`000230000300o`4<0000h`3UhP40
;P0T0002300^02@0o`4<0<ROH00000001000033DM`D00000h?bP0kRLH03<WF0000221DRPH0000885
?;hH0040001`_aP0aESVMeFnZPonoooo3>CQMg;QhGL000006QDo0`00000005h0000006Af00P00000
9@0000`000040000:00000`000050000E00006`0000_0000dP400?X1000O0P000@000<C5@CnbId<o
0000000000050000C00000000000000000000?ooooooooooF00004@0L01G04@0B00H04`3001W0@00
?P4001@100000`006`00010000102`00V0`00580001`0@001@00083nool0000000000000002@0@00
0@0000L2011D06T0K@1U07<0801>06D0M`0P0580K`1]0640KP000000000000000000000000000000
00000000000000000000000000000000000000000000000000000000000000000000000000000000
000000000000000000000>@400345B5bD=Ag1H`E?`=@e7L5000004@0L01G04@0B01CN000002T0Eh0
001N09@1GP0005h07@2:0=AM0@000300008<0000<03o0@`07P1n0=AM0@0^02@0008<0<ROH0000000
5000053DM`D0000080NC0kRLH03DWF00001g1ARQH0000885?;hH0040001`_aP0aESVMeFnZPonoooo
3>CQMg;QhGL00000OQDo0`00000005h0000006Af00P000009@0000`000050000:00000`000040000
E00005@000030P002@8008/2001F0P000@000<C5@CnbId<o0000000000010000C000000000000000
00000?ooooooooooD00004<0:P000`006`000100003b8`00fPh00580001`0@001000083nool00000
00000000002@0@000@0000L2011D06T0K@1U07<0801>06D0M`0P0580K`1]0640KP00000000000000
00000000000000000000000000000000000000000000000000000000000000000000000000000000
0000000000000000000000000000000000000>@400345B5bj<V21O`E?`?XbH85000004<0M`D<i>5g
gM=CN000002D0Eh0001N0:@1GP0005h0;@0`0042300008X0e5d10000<0000P`0;P0T0042300N07h0
e5d10<ROH00000001000033DM`D00000h?bP0kRLH03<WF0000221DRPH00007L5?;hH0040001`_aP0
aESVMeFnZPonoooo3>CQMg;QhGL00000kQDo0`00000005h0000006Af00P000009@0000`000040000
:00000`000050000E0000600001Z1P00LP8000X8002o0P000@000<C5@CnbId<o0000000000030000
C00000000000000000000?ooooooooooE00006/0J`1h0000I0@00;h100000`006`000100001F6`00
jPh00580001`0@001@00083nool0000000000000002@0@000@0000L2011D06T0K@1U07<0801>06D0
M`0P0580K`1]0640KP00000000000000000000000000000000000000000000000000000000000000
000000000000000000000000000000000000000000000000000000000000000000000>@400345B5b
<4m]060F?`<`Cfd0000006/0J`1h0>5ggM=CN000002L0Eh0001N09@1GP0005h02P3S0>KR0@000300
0@8<0000RP3DG@402`3/0>KR0@0^02@00@8<0<ROH00000003000053DM`D00000f8^M0kRLH03@WF00
001]0;2PH0000885?;hH0040001`_aP0aESVMeFnZPonoooo3>CQMg;QhGL00000DQHo0`00000005h0
000006Af00P000009@0000`000050000:00000`000040000E00005@0003N1000M@8006T500320P00
0@000<C5@CnbId<o0000000000010000C00000000000000000000?ooooooooooD00007P00@000`00
6`00010000160000g0l00580001`0@001000083nool0000000000000002@0@000@0000L2011D06T0
K@1U07<0801>06D0M`0P0580K`1]0640KP0000000000000000000000000000000000000000000000
00000000000000000000000000000000000000000000000000000000000000000000000000000000
00000>@400345B5bj<V21LXF?`?XbH85000007P0K@0<i>5ggM=CN000002D0Eh0001N09`1GP0005h0
;@0`008230000><0i^810000<0010P`0;P0T0082300;0>`0i^810<ROH00000001000033DM`D00000
h?bP0kRLH03<WF0000221DRPH00006d0?;hH0040001`_aP0aESVMeFnZPonoooo3>CQMg;QhGL00000
_1Ho0`00000005h0000006Af00P000009@0000`000040000:00000`000050000E00009@0000=0000
X08005d6003]0P000@000<C5@CnbId<o00000000000<0000C00000000000000000000?oooooooooo
I00004H0E`1I04@0B01[05L0J`1[07P0E`1[08P2003/0@00[08001@1002h0P00m0800:D3002N0`00
_P4000l6001b0`0000<001/0000@000051/000PA001B0000L04000D00020o_oo0000000000000000
T040004000070P0@E01Y06d0I@1c0200CP1U07L0801B06l0K@1Q06h0000000000000000000000000
00000000000000000000000000000000000000000000000000000000000000000000000000000000
000000000000000000000000003T1000a1DQLR21IP0^5cl3885V0000001605L0F@1404P0J`1G06/0
J`1h05L0J`2D0Eh0001N00@0hP0l=T`0000`008230000><0i^8100D0_`0l=T`0;P0T00823038Wf00
00000300001@e7L5000004PnIP2hW600h9eP0000IP1@XV0000221Cbn60010000L;lH0<EHiWME_ZX?
o_ooo`cThGMbhN5g0000020G?`<00000001N0000001TMP08000002D0000<00001@0002P0000<0000
100005@0001H0000e@@00=H2001d1`008`<000400034aD4o/VM3?`00000000000P0004`000000000
00000000003ooooooooooe00001304<0]P/00003000K000040000<@;003d4P00DP00070100040000
P?koo`000000000000000901000100001`8045@0J@1]06D0L`0P04h0I@1g0200DP1_06d0H@1^0000
00000000000000000000000000000000000000000000000000000000000000000000000000000000
000000000000000000000000000000000000000000000000i0@00<@E8G;XbH85/QLo0nS9PPD00000
@`1300cThGOMde=h000009@1GP0005h0J`1h05L0J`0]03000`8<0000hP0l=T`0000`0082300^02@0
0`8<00D0_`0l=T`0b9mP000000080000<=Ag1@00003Po:03^9aP0<bMH0000885B:1P0000IP0l_QP0
0@00072o6035F>IgEKjZ3okoool<i>5gL^7QM`00002T5cl300000000GP000000I7H02000000U0000
300000@0000X0000300000D0001D0000F00001L2000_0`00M`D007`300010000a<E1?k9W@cl00000
00000080001<00000000000000000000oooooooooom@0000N01h0=`?00000`006`000100000F0000
iQ<00580001`0@001@00083nool0000000000000002@0@000@0000L2011D06T0K@1U07<0801>06D0
M`0P0580K`1]0640KP00000000000000000000000000000000000000000000000000000000000000
000000000000000000000000000000000000000000000000000000000000000000000>@400345B5b
j<V21APH?`?XbH85000007P0N00<i>5ggM=CN000002D0Eh0001N09@1GP0005h0;@0`00@230000300
0`8<0000hP0l=T`0;P0T00@2300^02@00`8<0<ROH00000002000053DM`D00000h?bP0kRLH03<WF00
00221DRPH0000885?;hH0040001`_aP0aESVMeFnZPonoooo3>CQMg;QhGL000002QPo0`00000005h0
000006Af00P000009@0000`000050000:00000`000040000E00009@000050000F`<00;H7002X0`00
0@000<C5@CnbId<o00000000000<0000C00000000000000000000?ooooooooooI00005L0J`1[07P0
E`1[06/0N01G06/0J`1h0304002N0`00_P40000400271P00WP<00;h1003b0`00X@@006@4002n0@00
00<001/0000@0000:`/001LE001B0000L04000@00020o_oo0000000000000000T040004000070P0@
E01Y06d0I@1c0200CP1U07L0801B06l0K@1Q06h00000000000000000000000000000000000000000
00000000000000000000000000000000000000000000000000000000000000000000000000000000
00000000003T1000a1DQLR21IP1n63l3885V0000001G06/0J`1h05L0J`1[07P0E`1[06/0N02D0Eh0
001N00@0hP0m=T`0000`00@2300003000`8<00D0_`0m=T`0;P0T00@23038Wf0000000300000`e7L5
000004PnIP2hW600h9eP0000IP1@XV0000221Cbn60010000L;lH0<EHiWME_ZX?o_ooo`cThGMbhN5g
0000070H?`<00000001N0000001TMP08000002D0000<0000100002P0000<00001@0005@0001P0000
o`400983003l1`00g`<000400034aD4o/VM3?`00000000000`0004`00000000000000000003ooooo
oooooe@0001304<0@`3WPn<?002e3P0000<001/0000@0000D`@009<I001B0000L04000D00020o_oo
0000000000000000T040004000070P0@E01Y06d0I@1c0200CP1U07L0801B06l0K@1Q06h000000000
00000000000000000000000000000000000000000000000000000000000000000000000000000000
0000000000000000000000000000000000000000003T1000a1DQLS1?K@026Cl3<4m]0000001304<0
@`3QMmgCDgP00000W05N0000GP1G06/0J`1h00X0h`3WhP40003R03dfC0000300108<00/0k03WhP40
1@2o03dfC038Wf00000000`0001@e7L500000=R;W@>hW600d9eP0000K@2`X600001V03bn60010000
L;lH0<EHiWME_ZX?o_ooo`cThGMbhN5g00000?@H?`<00000001N0000001TMP08000002D0000<0000
1@0002P0000<0000100005@0001T0000aP000644002^0P00[P@000400034aD4o/VM3?`0000000000
100004`00000000000000000003ooooooooooe@0001[07P0N01;06/1001c1000e0400003000K0000
400004H0003?6P00DP00070100040000P?koo`000000000000000901000100001`8045@0J@1]06D0
L`0P04h0I@1g0200DP1_06d0H@1^0000000000000000000000000000000000000000000000000000
00000000000000000000000000000000000000000000000000000000000000000000000000000000
i0@00<@E8G8`Cfd0K1To0c1?K@000000J`1h07P0B`3Mde=h000009`1GP0005h0W05N0000GP0:0><0
j>810000h`3WhP40003R03dfC00;0>`0j>8100/0k03WhP40b9mP0000000@0000<=Ag1@00003HRid3
^9aP0=2MH00006d0/:1P0000K@0l_QP00@00072o6035F>IgEKjZ3okoool<i>5gL^7QM`00001N6Cl3
00000000GP000000I7H02000000U0000300000@0000X0000300000D0001D0000I00000d0002J1000
a0@00>L400010000a<E1?k9W@cl00000000000@0001<00000000000000000000oooooooooomD0000
B01806/0B`2D4P00LP<006D100000`006`000100001B0`002a`00580001`0@001@00083nool00000
00000000002@0@000@0000L2011D06T0K@1U07<0801>06D0M`0P0580K`1]0640KP00000000000000
00000000000000000000000000000000000000000000000000000000000000000000000000000000
0000000000000000000000000000000000000>@400345B5b<4m]0=PI?`<`Cfd0000004P0B01[04/0
gM=CN000002L0Eh0001N09`1GP0005h02P3S0>WR0@000><0j>810000h`3WhP402`3/0>WR0@0;0>`0
j>810<ROH00000004000053DM`D00000f8^M0kRLH03@WF00001]0;2PH00006d0?;hH0040001`_aP0
aESVMeFnZPonoooo3>CQMg;QhGL00000bQTo0`00000005h0000006Af00P000009@0000`000050000
:00000`000040000E00006@0002H0000e0@00=h2000Q1@000@000<C5@CnbId<o0000000000040000
C00000000000000000000?ooooooooooE00004/0N01h04/0N0<007<4003D0@0000<001/0000@0000
J0P008<5001B0000L04000@0000Roooo0000000000000000T040000000870P0@D`1i06d0HP1_06`0
00000000000000000000000000000000000000000000000000000000000000000000000000000000
000000000000000000000000000000000000000000000000000000000000000000000000003T1000
a1DQLS1?K@146Sl3<4m]0000001;07P0N01;0=gCDgP00000W05N0000GP2L0Eh0001N00X0h`3ZhP40
003S0>WR0@000><0j>8100/0k03ZhP402`3/0>WR0@38Wf0000000100000`e7L500000=R;W@>hW600
d9eP0000K@2`X600001]03bn60010000L;lH0<EHiWME_ZX?o_ooo`cThGMbhN5g000003HJ?`<00000
001N0000001TMP08000002D0000<0000100002P0000<00001@0005@0001D0000P@400=L0003@0@00
1`4000400034aD4o/VM3?`00000000000@0004`00000000000000000003ooooooooooe00002Ul1P0
_04001/0000@0000N@P007D8001D0000E00008@1001O0@00d`4008l100010000a<E1?k9W@cl00000
00000040001<00000000000000000000oooooooooom@0000?O000;`1000K000040000=/9003Q2@00
E00005@000330@00X@400182003A0@000@000<C5@CnbId<o0000000000010000C000000000000000
00000?ooooooooooD0000:G`002l0@006`000100003I2@00d``005@0001D0000``4002T2000B0P00
F@8000400034aD4o/VM3?`00000000000@0004`00000000000000000003ooooooooooe00000ml5=h
_04001/0000@0000>P000<01001B0000L04000D00020o_oo0000000000000000T040000000870P0@
D`1i06d0HP1_06`00000000000000000000000000000000000000000000000000000000000000000
00000000000000000000000000000000000000000000000000000000000000000000000000000000
00000000000Z0000a1DQL^S9PPD46cl3j<V21@00000ml6d03>CQMmgCDgP00000U05N0000GP2L0Eh0
001N02d0<0080P`0003S0>[R0@000><0jN8102h090080P`02`3/0>[R0@38Wf00000000@0001@e7L5
00000>3lX0>hW600c9eP0000PPE8X600001]03bn60010000L;lH0<EHiWME_ZX?o_ooo`cThGMbhN5g
00000?HJ?`<00000001N0000001TMP08000002D0000<00001@0002P0000<0000100005@0001D0000
2`0000/0002C0000G`0000400034aD4o/VM3?`00000000000@0004`00000000000000000003ooooo
oooooe00003/l>5g00<001/0000@0000>P000303001D0000E00000/0001=0000T`000:4000010000
a<E1?k9W@cl0000000000040001<00000000000000000000oooooooooom@0000ko221@03000K0000
400009L2002G0`00E0000600001g0000H0000502002d00000@000<C5@CnbId<o0000000000030000
C00000000000000000000?ooooooooooE00003g`:o0]l0X050<004d400000`006`000100000j0000
X0@005@0001D00002`000900002C0000i00000400034aD4o/VM3?`00000000000@0004`000000000
00000000003ooooooooooe00003_l00000<001/0000@0000j`/000L6001D0000E0000242003A0000
Z@8002D100010000a<E1?k9W@cl0000000000040001<00000000000000000000oooooooooom@0000
:o000003000K0000400003X0000@1P00E00005@0000;0000dP0009<0000V0@000@000<C5@CnbId<o
0000000000010000C00000000000000000000?ooooooooooD0000>o`H0000`006`000100003D0P00
2@L005@0001H0000PP000?l000120@00D`4000400034aD4o/VM3?`00000000000P0004`000000000
00000000003ooooooooooe00000ml2g`>0400003000K0000400003X0001;1`00E00005@0000;0000
2`4009<0001O0@000@000<C5@CnbId<o0000000000010000C00000000000000000000?oooooooooo
D0000>g`QPD00`006`000100000j0000^`P005@0001D00002`0004h1002C0000XP4000400034aD4o
/VM3?`00000000000@0004`00000000000000000003ooooooooooe00003_l00000<001/0000@0000
>P0002/:001D0000E00000/0002@0@00T`000>@100010000a<E1?k9W@cl0000000000040001<0000
0000000000000000oooooooooom@0000ko000003000K000040000?82001W2`00E00005@000280000
b@400101000M0P000@000<C5@CnbId<o0000000000010000C00000000000000000000?oooooooooo
D00003g`H@000`006`000100000j0000V`/005@0001D00002`000=<1002C00009`8000400034aD4o
/VM3?`00000000000@0004`00000000000000000003ooooooooooe00003_l>5g00<001/0000@0000
>P000=H<001D0000E00000/0000;0P00T`0005l200010000a<E1?k9W@cl0000000000040001<0000
0000000000000000oooooooooom@0000k_000003000K0000400006XV003J3P00E00005@0003K1P00
J@8006<7002m0P000@000<C5@CnbId<o0000000000010000C00000000000000000000?oooooooooo
D00002_`00000`006`000100002j0@00g0l005@0001l0000D00009L2002j1P00j`8000400034aD4o
/VM3?`0000000000200004`00000000000000000003ooooooooooe`0000ml3g`:o0ml2_`;O0ml2g`
J0@00>X3003d1@00@`@009l5002>1@00A0<00003000K0000400007/2003V4`00E00007P0001b0000
DP<000l7002V0`000@000<C5@CnbId<o0000000000070000C00000000000000000000?oooooooooo
G00003g`:o0ml2g`:o0ml2_`H0131000gPT003P1003=1000[0T004<400000`006`00010000117000
J1P005@0001D00002`D00284002C1@00MP@000400034aD4o/VM3?`00000000000@0004`000000000
00000000003ooooooooooe00000[l00000<001/0000@0000aPh009<I001D0000E0000:@2001H1000
;0<00:`400010000a<E1?k9W@cl0000000000040001<00000000000000000000oooooooooom@0000
;O261@03000K000040000?01003?6P00E00005P0001I0000T@@004/4003U10000@000<C5@CnbId<o
0000000000020000C00000000000000000000?ooooooooooD00003g`?O0T4`0000<001/0000@0000
TPD000/L001D0000F0000?l0003;1000F`<001l500010000a<E1?k9W@cl0000000000080001<0000
0000000000000000oooooooooom@0000:o0]l40:00000`006`000100003]1`00H@L00580001`0@00
10000<3mool0000000000000002@0@0000000PL2011C07T0K@1R06l0K00000000000000000000000
00000000000000000000000000000000000000000000000000000000000000000000000000000000
000000000000000000000000000000000000000000000000000002X000345B5bj<V21J`M?`?XbH85
000002_`;O0<i>5ggM=CN000002D0Eh0001N09@1GP0005h0;@0`01T230000300208<0000h`3ZhP40
;P0T01T2300^02@0208<0<ROH00000002000033DM`D00000h?bP0kRLH03<WF0000221DRPH0000885
?;hH0040001`_aP0aESVMeFnZPonoooo3>CQMg;QhGL00000WQdo0`00000005h0000006Af00P00000
9@0000`000040000:00000`000050000E00005@0001[0@00k00003P2001[0@000@000<C5@CnbId<o
0000000000010000C00000000000000000000?ooooooooooD0000>G`002010006`000100001P2@00
_`/005@0001D0000[@400;H1001j0P00=@8000400034aD4o/VM3?`00000000000@0004`000000000
00000000003ooooooooooe00003Ul5h0P0@002H0000L00001@0000000009000000000000000U0000
300000D0000K0000400006dM00086000=P00010000237`0021P001/0000@0000cB8008@H001B0000
L04000H00009o_ooh`00000000000000T040000000870P0@D`1i06d0HP1_06`00000000000000000
00000000000000000000000000000000000000000000000000000000000000000000000000000000
00000000000000000000000000000000000000000000000000000000000Z0000a1DQL^S9PPD^7Sl3
j<V21@00003Ul8853>CQMmgCDgP00000U05N0000GP2D0Eh0001N02d0<00K0P`0000`01T230000300
208<02h0900K0P`0;P0T01T23038Wf00000000@0001@e7L500000>3lX0>hW600c9eP0000PPE8X600
00221Cbn60010000L;lH0<EHiWME_ZX?o_ooo`cThGMbhN5g0000020N?`<00000001N0000001TMP08
000002D0000<00001P0002P0000<0000100005@0001D0000=PH0018400031`00P0@000400034aD4o
/VM3?`00000000000@0004`00000000000000000003ooooooooooe00000Xl:03P0@001/0000@0000
C2L008@H001B0000L04000@00009o_ooh`00000000000000T040000000870P0@D`1i06d0HP1_06`0
00000000000000000000000000000000000000000000000000000000000000000000000000000000
000000000000000000000000000000000000000000000000000000000000000000000000000Z0000
a1DQL^S9PPFn7Sl3j<V21@00000Xl8853>CQMmgCDgP00000U05N0000GP2D0Eh0001N02d0<00L0P`0
000`01/2300003006@8<02h0900L0P`0;P0T01/23038Wf00000000@0000`e7L500000>3lX0>hW600
c9eP0000PPE8X60000221Cbn60010000L;lH0<EHiWME_ZX?o_ooo`cThGMbhN5g00000;0N?`<00000
001N0000001TMP08000002D0000<0000100002P0000<00001P0005@0001D00000`L00184003@1`00
P0@000400034aD4o/VM3?`00000000000@0004`00000000000000000003ooooooooooe00000Yl000
P0@001/0000@0000cb4009HL001B0000L04000H00009o_ooh`00000000000000T040000000870P0@
D`1i06d0HP1_06`00000000000000000000000000000000000000000000000000000000000000000
00000000000000000000000000000000000000000000000000000000000000000000000000000000
00000000000Z0000a1DQL^S9PPDR7cl3j<V21@00000Yl8853>CQMmgCDgP00000U05N0000GP2D0Eh0
001N02d0<00M0P`0000`01`2300003006`8<02h0900M0P`0;P0T01`23038Wf00000000@0002`e7L5
00000>3lX0>hW600c9eP0000PPE8X60000221Cbn60010000L;lH0<EHiWME_ZX?o_ooo`cThGMbhN5g
000001@O?`<00000001N0000001TMP08000002D0000<00001P0002P0000<0000100005@0001D0000
2@H00<l4003F1P00?@D000400034aD4o/VM3?`00000000000@0004`00000000000000000003ooooo
oooooe00000Xl000P0@001/0000@0000CRH009HL001B0000L04000@00009o_ooh`00000000000000
T040000000870P0@D`1i06d0HP1_06`0000000000000000000000000000000000000000000000000
00000000000000000000000000000000000000000000000000000000000000000000000000000000
000000000000000000000000000Z0000a1DQL^S9PPF67cl3j<V21@00000Xl8853>CQMmgCDgP00000
U05N0000GP2D0Eh0001N02d0<00N0P`0000`01d230000300708<02h0900N0P`0;P0T01d23038Wf00
000000@0000`e7L500000>3lX0>hW600c9eP0000PPE8X60000221Cbn60010000L;lH0<EHiWME_ZX?
o_ooo`cThGMbhN5g000007PO?`<00000001N0000001TMP08000002D0000<0000100002P0000<0000
1P0005@0001D0000ePH00<l4002S1`00?@D000400034aD4o/VM3?`00000000000@0004`000000000
00000000003ooooooooooe00000Yl000P0@001/0000@0000iAh00:8L001B0000L04000H00039oOoo
h`00000000000000T040000000870P0@D`1i06d0HP1_06`000000000000000000000000000000000
00000000000000000000000000000000000000000000000000000000000000000000000000000000
0000000000000000000000000000000000000000000Z0000a1DQL^S9PPGZ7cl3j<V21@00000Yl885
3>CQMmgCDgP00000U05N0000GP2D0Eh0001N02d0<00O0P`0000`01h2300003007@8<02h0900O0P`0
;P0T01h23038Wf00000000@0002`e7L500000>3lX0>hW600c9eP0000PPE8X60000221Cbn60010000
L;lH0<EHiWME_ZX?o_ooo`cThGMbhN5g00000=`O?`<00000001N0000001TMP08000002D0000<0000
1P0002P0000<0000100005@0001D0000Q0D00<D4001A1P00@@D000400034aD4o/VM3?`0000000000
0@0004`00000000000000000003ooooooooooe00000Xl600P0@001/0000@0000`BP00:8L001B0000
L04000@00039oOooh`00000000000000T040000000870P0@D`1i06d0HP1_06`00000000000000000
00000000000000000000000000000000000000000000000000000000000000000000000000000000
00000000000000000000000000000000000000000000000000000000000Z0000a1DQL^S9PPE>83l3
j<V21@00000Xl8853>CQMmgCDgP00000U05N0000GP2D0Eh0001N02d0<00P0P`0000`01l230000300
7P8<02h0900P0P`0;P0T01l23038Wf00000000@0000`e7L500000>3lX0>hW600c9eP0000PPE8X600
00221Cbn60010000L;lH0<EHiWME_ZX?o_ooo`cThGMbhN5g0000040P?`<00000001N0000001TMP08
000002D0000<0000100002P0000<00001P0005@0001D0000A@L00<D4000C2000@@D000400034aD4o
/VM3?`00000000000@0004`00000000000000000003ooooooooooe00000Yl600P0@001/0000@0000
jaT00;<L001B0000L04000H00029oOooh`00000000000000T040000000870P0@D`1i06d0HP1_06`0
00000000000000000000000000000000000000000000000000000000000000000000000000000000
000000000000000000000000000000000000000000000000000000000000000000000000000Z0000
a1DQL^S9PPFb83l3j<V21@00000Yl8853>CQMmgCDgP00000U05N0000GP2D0Eh0001N02d0<00Q0P`0
000`0202300003007`8<02h0900Q0P`0;P0T02023038Wf00000000@0002`e7L500000>3lX0>hW600
c9eP0000PPE8X60000221Cbn60010000L;lH0<EHiWME_ZX?o_ooo`cThGMbhN5g00000:@P?`<00000
001N0000001TMP08000002D0000<00001P0002P0000<0000100005@0001D0000X0@00;d4001]1@00
A`D000400034aD4o/VM3?`00000000000@0004`00000000000000000003ooooooooooe00000Xl600
P0@001/0000@0000DbT00;<L001B0000L04000@00029oOooh`00000000000000T040000000870P0@
D`1i06d0HP1_06`00000000000000000000000000000000000000000000000000000000000000000
00000000000000000000000000000000000000000000000000000000000000000000000000000000
00000000000Z0000a1DQL^S9PPDF8Cl3j<V21@00000Xl8853>CQMmgCDgP00000U05N0000GP2D0Eh0
001N02d0<00R0P`0000`024230000300808<02h0900R0P`0;P0T02423038Wf00000000@0000`e7L5
00000>3lX0>hW600c9eP0000PPE8X60000221Cbn60010000L;lH0<EHiWME_ZX?o_ooo`cThGMbhN5g
000000PQ?`<00000001N0000001TMP08000002D0000<0000100002P0000<00001P0005@0001D0000
G`L00;d4000]2000A`D000400034aD4o/VM3?`00000000000@0004`00000000000000000003ooooo
oooooe00000Yl541P0@002D0000<00000`0001/0000@0000gaT006lJ000f0000400008`Z001_6P00
6`000100000R0`00W1l00580001`0@001P0000WnoooS000000000000002@0@0000000PL2011C07T0
K@1R06l0K00000000000000000000000000000000000000000000000000000000000000000000000
00000000000000000000000000000000000000000000000000000000000000000000000000000000
000002X000345B5bj<V21GXQ?`?XbH85000002W`PPD<i>5ggM=CN000002D0Eh0001N09@1GP0005h0
;@0`02<2300003008P8<0000<00Q0P`0;P0T02<2300^02@08P8<0<ROH000000010000;3DM`D00000
h?bP0kRLH03<WF0000221DRPH0000885?;hH0040001`_aP0aESVMeFnZPonoooo3>CQMg;QhGL00000
K24o0`00000005h0000006Af00P000009@0000`000060000:00000`000040000E00005@0002@0000
FPD005d100381@000@000<C5@CnbId<o0000000000010000C00000000000000000000?oooooooooo
D00002S`N02010006`000100002I1@00W1l00580001`0@00100000WnoooS000000000000002@0@00
00000PL2011C07T0K@1R06l0K0000000000000000000000000000000000000000000000000000000
00000000000000000000000000000000000000000000000000000000000000000000000000000000
0000000000000000000002X000345B5bj<V21OXQ?`?XbH85000002S`PPD<i>5ggM=CN000002D0Eh0
001N09@1GP0005h0;@0`02@2300003008`8<0000<00R0P`0;P0T02@2300^02@08`8<0<ROH0000000
1000033DM`D00000h?bP0kRLH03<WF0000221DRPH0000885?;hH0040001`_aP0aESVMeFnZPonoooo
3>CQMg;QhGL00000k24o0`00000005h0000006Af00P000009@0000`000040000:00000`000060000
E00005@000010@00FPD00<h100381@000@000<C5@CnbId<o0000000000010000C000000000000000
00000?ooooooooooD00002W`002010006`000100001H2`00W1l00580001`0@001P0000WnoooS0000
00000000002@0@0000000PL2011C07T0K@1R06l0K000000000000000000000000000000000000000
00000000000000000000000000000000000000000000000000000000000000000000000000000000
00000000000000000000000000000000000002X000345B5bj<V21EhR?`?XbH85000002W`PPD<i>5g
gM=CN000002D0Eh0001N09@1GP0005h0;@0`02D230000300908<0000<00S0P`0;P0T02D2300^02@0
908<0<ROH000000010000;3DM`D00000h?bP0kRLH03<WF0000221DRPH0000885?;hH0040001`_aP0
aESVMeFnZPonoooo3>CQMg;QhGL00000D28o0`00000005h0000006Af00P000009@0000`000060000
:00000`000040000E00005@000070P00FPD00=@200381@000@000<C5@CnbId<o0000000000010000
C00000000000000000000?ooooooooooD00002S`002010006`000100000K4P00W1l00580001`0@00
100000WnoooS000000000000002@0@0000000PL2011C07T0K@1R06l0K00000000000000000000000
00000000000000000000000000000000000000000000000000000000000000000000000000000000
000000000000000000000000000000000000000000000000000002X000345B5bj<V21L8R?`?XbH85
000002S`PPD<i>5ggM=CN000002D0Eh0001N09@1GP0005h0;@0`02H2300003009@8<0000<00T0P`0
;P0T02H2300^02@09@8<0<ROH00000001000033DM`D00000h?bP0kRLH03<WF0000221DRPH0000885
?;hH0040001`_aP0aESVMeFnZPonoooo3>CQMg;QhGL00000]28o0`00000005h0000006Af00P00000
9@0000`000040000:00000`000060000E00005@0000l0`00FPD000T400381@000@000<C5@CnbId<o
0000000000010000C00000000000000000000?ooooooooooD00002W`002010006`00010000362P00
Z1l00580001`0@001P000<WmoooS000000000000002@0@0000000PL2011C07T0K@1R06l0K0000000
00000000000000000000000000000000000000000000000000000000000000000000000000000000
0000000000000000000000000000000000000000000000000000000000000000000002X000345B5b
j<V21BHS?`?XbH85000002W`PPD<i>5ggM=CN000002D0Eh0001N09@1GP0005h0;@0`02L230000300
9P8<0000<00U0P`0;P0T02L2300^02@09P8<0<ROH000000010000;3DM`D00000h?bP0kRLH03<WF00
00221DRPH0000885?;hH0040001`_aP0aESVMeFnZPonoooo3>CQMg;QhGL0000062<o0`00000005h0
000006Af00P000009@0000`000060000:00000`000040000E00005@0003]0@00D@D00;X2003=1@00
0@000<C5@CnbId<o0000000000010000C00000000000000000000?ooooooooooD00002S`K`201000
6`000100002^4P00Z1l00580001`0@0010000<WmoooS000000000000002@0@0000000PL2011C07T0
K@1R06l0K00000000000000000000000000000000000000000000000000000000000000000000000
00000000000000000000000000000000000000000000000000000000000000000000000000000000
000002X000345B5bj<V21HXS?`?XbH85000002S`PPD<i>5ggM=CN000002D0Eh0001N09@1GP0005h0
;@0`02P2300003009`8<0000<00V0P`0;P0T02P2300^02@09`8<0<ROH00000001000033DM`D00000
h?bP0kRLH03<WF0000221DRPH0000885?;hH0040001`_aP0aESVMeFnZPonoooo3>CQMg;QhGL00000
O2<o0`00000005h0000006Af00P000009@0000`000040000:00000`000060000E00005@0001E0`00
D@D002<4003=1@000@000<C5@CnbId<o0000000000010000C00000000000000000000?oooooooooo
D00002W`802010006`000100000l1P00^Al00580001`0@001P0008WmoooS000000000000002@0@00
00000PL2011C07T0K@1R06l0K0000000000000000000000000000000000000000000000000000000
00000000000000000000000000000000000000000000000000000000000000000000000000000000
0000000000000000000002X000345B5bj<V21NhS?`?XbH85000002W`PPD<i>5ggM=CN000002D0Eh0
001N09@1GP0005h0;@0`02T230000300:08<0000<00W0P`0;P0T02T2300^02@0:08<0<ROH0000000
10000;3DM`D00000h?bP0kRLH03<WF0000221DRPH0000885?;hH0040001`_aP0aESVMeFnZPonoooo
3>CQMg;QhGL00000h2<o0`00000005h0000006Af00P000009@0000`000060000:00000`000040000
E00005@0000N0@00B@D00>/1003C1@000@000<C5@CnbId<o0000000000010000C000000000000000
00000?ooooooooooD00002S`802010006`00010000104`00^Al00580001`0@00100008WmoooS0000
00000000002@0@0000000PL2011C07T0K@1R06l0K000000000000000000000000000000000000000
00000000000000000000000000000000000000000000000000000000000000000000000000000000
00000000000000000000000000000000000002X000345B5bj<V21E8T?`?XbH85000002S`PPD<i>5g
gM=CN000002D0Eh0001N09@1GP0005h0;@0`02X230000300:@8<0000<00X0P`0;P0T02X2300^02@0
:@8<0<ROH00000001000033DM`D00000h?bP0kRLH03<WF0000221DRPH0000885?;hH0040001`_aP0
aESVMeFnZPonoooo3>CQMg;QhGL00000A2@o0`00000005h0000006Af00P000009@0000`000040000
:00000`000060000E00005@0001_0`00B@D003d4003C1@000@000<C5@CnbId<o0000000000010000
C00000000000000000000?ooooooooooD00002W`002010006`000100002Z6P00W1l00580001`0@00
1P0000WnoooS000000000000002@0@0000000PL2011C07T0K@1R06l0K00000000000000000000000
00000000000000000000000000000000000000000000000000000000000000000000000000000000
000000000000000000000000000000000000000000000000000002X000345B5bj<V21KHT?`?XbH85
000002W`PPD<i>5ggM=CN000002D0Eh0001N09@1GP0005h0;@0`02/230000300:P8<0000<00Y0P`0
;P0T02/2300^02@0:P8<0<ROH000000010000;3DM`D00000h?bP0kRLH03<WF0000221DRPH0000885
?;hH0040001`_aP0aESVMeFnZPonoooo3>CQMg;QhGL00000Z2@o0`00000005h0000006Af00P00000
9@0000`000060000:00000`000040000E00005@000331000FPD0090500381@000@000<C5@CnbId<o
0000000000010000C00000000000000000000?ooooooooooD00002S`002010006`000100000c8P00
W1l00580001`0@00100000WnoooS000000000000002@0@0000000PL2011C07T0K@1R06l0K0000000
00000000000000000000000000000000000000000000000000000000000000000000000000000000
0000000000000000000000000000000000000000000000000000000000000000000002X000345B5b
j<V21AXU?`?XbH85000002S`PPD<i>5ggM=CN000002D0Eh0001N09@1GP0005h0;@0`02`230000300
:`8<0000<00Z0P`0;P0T02`2300^02@0:`8<0<ROH00000001000033DM`D00000h?bP0kRLH03<WF00
00221DRPH0000885?;hH0040001`_aP0aESVMeFnZPonoooo3>CQMg;QhGL0000032Do0`00000005h0
000006Af00P000009@0000`000040000:00000`000060000E00005@0000K1P00FPD00>P600381@00
0@000<C5@CnbId<o0000000000010000C00000000000000000000?ooooooooooD00002W`00201000
6`000100000:9@00W1l00580001`0@001P0000WnoooS000000000000002@0@0000000PL2011C07T0
K@1R06l0K00000000000000000000000000000000000000000000000000000000000000000000000
00000000000000000000000000000000000000000000000000000000000000000000000000000000
000002X000345B5bj<V21GhU?`?XbH85000002W`PPD<i>5ggM=CN000002D0Eh0001N09@1GP0005h0
;@0`02d230000300;08<0000<00[0P`0;P0T02d2300^02@0;08<0<ROH000000010000;3DM`D00000
h?bP0kRLH03<WF0000221DRPH0000885?;hH0040001`_aP0aESVMeFnZPonoooo3>CQMg;QhGL00000
L2Do0`00000005h0000006Af00P000009@0000`000060000:00000`000040000E00005@0002L1P00
FPD006T700381@000@000<C5@CnbId<o0000000000010000C00000000000000000000?oooooooooo
D00002S`002010006`000100003=:`00W1l00580001`0@00100000WnoooS000000000000002@0@00
00000PL2011C07T0K@1R06l0K0000000000000000000000000000000000000000000000000000000
00000000000000000000000000000000000000000000000000000000000000000000000000000000
0000000000000000000002X000345B5bj<V21N8U?`?XbH85000002S`PPD<i>5ggM=CN000002D0Eh0
001N09@1GP0005h0;@0`02h230000300;@8<0000<00/0P`0;P0T02h2300^02@0;@8<0<ROH0000000
1000033DM`D00000h?bP0kRLH03<WF0000221DRPH0000885?;hH0040001`_aP0aESVMeFnZPonoooo
3>CQMg;QhGL00000e2Do0`00000005h0000006Af00P000009@0000`000040000:00000`000060000
E00005@0003A1`00FPD009h800381@000@000<C5@CnbId<o0000000000010000C000000000000000
00000?ooooooooooD00002W`002010006`000100001`;000W1l00580001`0@001P0000WnoooS0000
00000000002@0@0000000PL2011C07T0K@1R06l0K000000000000000000000000000000000000000
00000000000000000000000000000000000000000000000000000000000000000000000000000000
00000000000000000000000000000000000002X000345B5bj<V21DHV?`?XbH85000002W`PPD<i>5g
gM=CN000002D0Eh0001N09@1GP0005h0;@0`02l230000300;P8<0000<00]0P`0;P0T02l2300^02@0
;P8<0<ROH000000010000;3DM`D00000h?bP0kRLH03<WF0000221DRPH0000885?;hH0040001`_aP0
aESVMeFnZPonoooo3>CQMg;QhGL00000>2Ho0`00000005h0000006Af00P000009@0000`000060000
:00000`000040000E00005@0003^1`00FPD00;/800381@000@000<C5@CnbId<o0000000000010000
C00000000000000000000?ooooooooooD00002S`002010006`000100003Q<`00W1l00580001`0@00
100000WnoooS000000000000002@0@0000000PL2011C07T0K@1R06l0K00000000000000000000000
00000000000000000000000000000000000000000000000000000000000000000000000000000000
000000000000000000000000000000000000000000000000000002X000345B5bj<V21JXV?`?XbH85
000002S`PPD<i>5ggM=CN000002D0Eh0001N09@1GP0005h0;@0`030230000300;`8<0000<00^0P`0
;P0T0302300^02@0;`8<0<ROH00000001000033DM`D00000h?bP0kRLH03<WF0000221DRPH0000885
?;hH0040001`_aP0aESVMeFnZPonoooo3>CQMg;QhGL00000W2Ho0`00000005h0000006Af00P00000
9@0000`000040000:00000`000060000E00005@000122@00FPD000l:00381@000@000<C5@CnbId<o
0000000000010000C00000000000000000000?ooooooooooD00002W`002010006`000100003:1000
[R800580001`0@001P0000WnoooS000000000000002@0@0000000PL2011C07T0K@1R06l0K0000000
00000000000000000000000000000000000000000000000000000000000000000000000000000000
0000000000000000000000000000000000000000000000000000000000000000000002X000345B5b
j<V21@hW?`?XbH85000002W`PPD<i>5ggM=CN000002D0Eh0001N09@1GP0005h0;@0`034230000300
<08<0000<00_0P`0;P0T0342300^02@0<08<0<ROH000000010000;3DM`D00000h?bP0kRLH03<WF00
00221DRPH0000885?;hH0040001`_aP0aESVMeFnZPonoooo3>CQMg;QhGL0000002Lo0`00000005h0
000006Af00P000009@0000`000060000:00000`000040000E00005@0003L0000j0D00:T1001F1P00
0@000<C5@CnbId<o0000000000010000C00000000000000000000?ooooooooooD00002S`00201000
6`000100001C3000[R800580001`0@00100000WnoooS000000000000002@0@0000000PL2011C07T0
K@1R06l0K00000000000000000000000000000000000000000000000000000000000000000000000
00000000000000000000000000000000000000000000000000000000000000000000000000000000
000002X000345B5bj<V21G8W?`?XbH85000002S`PPD<i>5ggM=CN000002D0Eh0001N09@1GP0005h0
;@0`038230000300<@8<0000<00`0P`0;P0T0382300^02@0<@8<0<ROH00000001000033DM`D00000
h?bP0kRLH03<WF0000221DRPH0000885?;hH0040001`_aP0aESVMeFnZPonoooo3>CQMg;QhGL00000
I2Lo0`00000005h0000006Af00P000009@0000`000040000:00000`000060000E00005@0000d0P00
j0D00043001F1P000@000<C5@CnbId<o0000000000010000C00000000000000000000?oooooooooo
D00002W`002010006`000100003f3000[R800580001`0@001P0000WnoooS000000000000002@0@00
00000PL2011C07T0K@1R06l0K0000000000000000000000000000000000000000000000000000000
00000000000000000000000000000000000000000000000000000000000000000000000000000000
0000000000000000000002X000345B5bj<V21MHW?`?XbH85000002W`PPD<i>5ggM=CN000002D0Eh0
001N09@1GP0005h0;@0`03<230000300<P8<0000<00a0P`0;P0T03<2300^02@0<P8<0<ROH0000000
10000;3DM`D00000h?bP0kRLH03<WF0000221DRPH0000885?;hH0040001`_aP0aESVMeFnZPonoooo
3>CQMg;QhGL00000b2Lo0`00000005h0000006Af00P000009@0000`000060000:00000`000040000
E00005@0001A0P00j0D001h3001F1P000@000<C5@CnbId<o0000000000010000C000000000000000
00000?ooooooooooD00002S`;O2010006`000100002i4`00[R800580001`0@00100000WnoooS0000
00000000002@0@0000000PL2011C07T0K@1R06l0K000000000000000000000000000000000000000
00000000000000000000000000000000000000000000000000000000000000000000000000000000
00000000000000000000000000000000000002X000345B5bj<V21CXX?`?XbH85000002S`PPD<i>5g
gM=CN000002D0Eh0001N09@1GP0005h0;@0`03@230000300<`8<0000<00b0P`0;P0T03@2300^02@0
<`8<0<ROH00000001000033DM`D00000h?bP0kRLH03<WF0000221DRPH0000885?;hH0040001`_aP0
aESVMeFnZPonoooo3>CQMg;QhGL00000;2Po0`00000005h0000006Af00P000009@0000`000040000
:00000`000060000E00005@000260`00j0D005<4001F1P000@000<C5@CnbId<o0000000000010000
C00000000000000000000?ooooooooooD00002W`hGN010006`00010000176`00[R800580001`0@00
1P0000WnoooS000000000000002@0@0000000PL2011C07T0K@1R06l0K00000000000000000000000
00000000000000000000000000000000000000000000000000000000000000000000000000000000
000000000000000000000000000000000000000000000000000002X000345B5bj<V21IhX?`?XbH85
000002W`PPD<i>5ggM=CN000002D0Eh0001N09@1GP0005h0;@0`03D230000300=08<0000<00c0P`0
;P0T03D2300^02@0=08<0<ROH000000010000;3DM`D00000h?bP0kRLH03<WF0000221DRPH0000885
?;hH0040001`_aP0aESVMeFnZPonoooo3>CQMg;QhGL00000T2Po0`00000005h0000006Af00P00000
9@0000`000060000:00000`000040000E00005@0003O1000j0D00:`5001F1P000@000<C5@CnbId<o
0000000000010000C00000000000000000000?ooooooooooD00002S`hGN010006`000100000:8P00
[R800580001`0@00100000WnoooS000000000000002@0@0000000PL2011C07T0K@1R06l0K0000000
00000000000000000000000000000000000000000000000000000000000000000000000000000000
0000000000000000000000000000000000000000000000000000000000000000000002X000345B5b
j<V21@8Y?`?XbH85000002S`PPD<i>5ggM=CN000002D0Eh0001N09@1GP0005h0;@0`03H230000300
=@8<0000<00d0P`0;P0T03H2300^02@0=@8<0<ROH00000001000033DM`D00000h?bP0kRLH03<WF00
00221DRPH0000885?;hH0040001`_aP0aESVMeFnZPonoooo3>CQMg;QhGL00000m2Po0`00000005h0
000006Af00P000009@0000`000040000:00000`000060000E00005@0000C1P00j0D00>06001F1P00
0@000<C5@CnbId<o0000000000010000C00000000000000000000?ooooooooooD00002W`hGN01000
6`000100002D1@00P2D00580001`0@001P0000WnoooS000000000000002@0@0000000PL2011C07T0
K@1R06l0K00000000000000000000000000000000000000000000000000000000000000000000000
00000000000000000000000000000000000000000000000000000000000000000000000000000000
000002X000345B5bj<V21FHY?`?XbH85000002W`PPD<i>5ggM=CN000002D0Eh0001N09@1GP0005h0
;@0`03L230000300=P8<0000<00e0P`0;P0T03L2300^02@0=P8<0<ROH000000010000;3DM`D00000
h?bP0kRLH03<WF0000221DRPH0000885?;hH0040001`_aP0aESVMeFnZPonoooo3>CQMg;QhGL00000
F2To0`00000005h0000006Af00P000009@0000`000060000:00000`000040000E00005@000000@00
J`H00<d1003I1P000@000<C5@CnbId<o0000000000010000C00000000000000000000?oooooooooo
D00002S`002010006`000100001G3000P2D00580001`0@00100000WnoooS000000000000002@0@00
00000PL2011C07T0K@1R06l0K0000000000000000000000000000000000000000000000000000000
00000000000000000000000000000000000000000000000000000000000000000000000000000000
0000000000000000000002X000345B5bj<V21LXY?`?XbH85000002S`PPD<i>5ggM=CN000002D0Eh0
001N09@1GP0005h0;@0`03P230000300=`8<0000<00f0P`0;P0T03P2300^02@0=`8<0<ROH0000000
1000033DM`D00000h?bP0kRLH03<WF0000221DRPH0000885?;hH0040001`_aP0aESVMeFnZPonoooo
3>CQMg;QhGL00000_2To0`00000005h0000006Af00P000009@0000`000040000:00000`000060000
E00005@0000d0P00J`H00043003I1P000@000<C5@CnbId<o0000000000010000C000000000000000
00000?ooooooooooD00002W`002010006`000100001C3P00P2D00580001`0@001P0000WnoooS0000
00000000002@0@0000000PL2011C07T0K@1R06l0K000000000000000000000000000000000000000
00000000000000000000000000000000000000000000000000000000000000000000000000000000
00000000000000000000000000000000000002X000345B5bj<V21BhZ?`?XbH85000002W`PPD<i>5g
gM=CN000002D0Eh0001N09@1GP0005h0;@0`03T230000300>08<0000<00g0P`0;P0T03T2300^02@0
>08<0<ROH000000010000;3DM`D00000h?bP0kRLH03<WF0000221DRPH0000885?;hH0040001`_aP0
aESVMeFnZPonoooo3>CQMg;QhGL0000082Xo0`00000005h0000006Af00P000009@0000`000060000
:00000`000040000E00005@0002?0P00J`H005`3003I1P000@000<C5@CnbId<o0000000000010000
C00000000000000000000?ooooooooooD00002S`002010006`00010000224@00P2D00580001`0@00
100000WnoooS000000000000002@0@0000000PL2011C07T0K@1R06l0K00000000000000000000000
00000000000000000000000000000000000000000000000000000000000000000000000000000000
000000000000000000000000000000000000000000000000000002X000345B5bj<V21I8Z?`?XbH85
000002S`PPD<i>5ggM=CN000002D0Eh0001N09@1GP0005h0;@0`03X230000300>@8<0000<00h0P`0
;P0T03X2300^02@0>@8<0<ROH00000001000033DM`D00000h?bP0kRLH03<WF0000221DRPH0000885
?;hH0040001`_aP0aESVMeFnZPonoooo3>CQMg;QhGL00000Q2Xo0`00000005h0000006Af00P00000
9@0000`000040000:00000`000060000E00005@0000P0`00J`H00>d3003I1P000@000<C5@CnbId<o
0000000000010000C00000000000000000000?ooooooooooD00002W`002010006`000100001c5P00
P2D00580001`0@001P0000WnoooS000000000000002@0@0000000PL2011C07T0K@1R06l0K0000000
00000000000000000000000000000000000000000000000000000000000000000000000000000000
0000000000000000000000000000000000000000000000000000000000000000000002X000345B5b
j<V21OHZ?`?XbH85000002W`PPD<i>5ggM=CN000002D0Eh0001N09@1GP0005h0;@0`03/230000300
>P8<0000<00i0P`0;P0T03/2300^02@0>P8<0<ROH000000010000;3DM`D00000h?bP0kRLH03<WF00
00221DRPH0000885?;hH0040001`_aP0aESVMeFnZPonoooo3>CQMg;QhGL00000j2Xo0`00000005h0
000006Af00P000009@0000`000060000:00000`000040000E00005@000021000J`H00<l4003I1P00
0@000<C5@CnbId<o0000000000010000C00000000000000000000?ooooooooooD00002S`N@201000
6`000100002j6@00P2D00580001`0@00100000WnoooS000000000000002@0@0000000PL2011C07T0
K@1R06l0K00000000000000000000000000000000000000000000000000000000000000000000000
00000000000000000000000000000000000000000000000000000000000000000000000000000000
000002X000345B5bj<V21EX[?`?XbH85000002S`PPD<i>5ggM=CN000002D0Eh0001N09@1GP0005h0
;@0`03`230000300>`8<0000<00j0P`0;P0T03`2300^02@0>`8<0<ROH00000001000033DM`D00000
h?bP0kRLH03<WF0000221DRPH0000885?;hH0040001`_aP0aESVMeFnZPonoooo3>CQMg;QhGL00000
C2/o0`00000005h0000006Af00P000009@0000`000040000:00000`000060000E00005@0002H1000
J`H006D5003I1P000@000<C5@CnbId<o0000000000010000C00000000000000000000?oooooooooo
D00002W`N@2010006`000100003J:@00E1/00580001`0@001P0002;oool0000000000000002@0@00
000000L2011D06T0K@1U07<0801>06D0M`0P0580K`1]0640KP000000000000000000000000000000
00000000000000000000000000000000000000000000000000000000000000000000000000000000
0000000000000000000002X000345B5bj<V21Kh[?`?XbH85000002W`PPD<i>5ggM=CN000002D0Eh0
001N09@1GP0005h0;@0`03d230000300?08<0000<00k0P`0;P0T03d2300^02@0?08<0<ROH0000000
10000;3DM`D00000h?bP0kRLH03<WF0000221DRPH0000885?;hH0040001`_aP0aESVMeFnZPonoooo
3>CQMg;QhGL00000/2/o0`00000005h0000006Af00P000009@0000`000060000:00000`000040000
E00005@0001h1`00b`@00<L7003h10000@000<C5@CnbId<o0000000000010000C000000000000000
00000?ooooooooooD0000380N@2l0@006`000100003`0000hal00580001`0@00100002;oool00000
00000000002@0@00000000L2011D06T0K@1U07<0801>06D0M`0P0580K`1]0640KP00000000000000
00000000000000000000000000000000000000000000000000000000000000000000000000000000
0000000000000000000000000000000000000>@400345B5bj<V21B8/?`?XbH8500000380PPD<i>5g
gM=CN000002D0Eh0001N09@1GP0005h0;@0`03h230000300?@8<0000<00l0P`0;P0T03h2300^02@0
?@8<0<ROH00000001000033DM`D00000h?bP0kRLH03<WF0000221DRPH0000885?;hH0040001`_aP0
aESVMeFnZPonoooo3>CQMg;QhGL0000052`o0`00000005h0000006Af00P000009@0000`000040000
:00000`000060000E00005P0000/0000WPD00184003;1@000@000<C5@CnbId<o0000000000020000
C00000000000000000000?ooooooooooD0000300<@0S5000_04001/0000@0000TR800:`Q001B0000
L04000H0000Roooo0000000000000000T040000000070P0@E01Y06d0I@1c0200CP1U07L0801B06l0
K@1Q06h0000000000000000000000000000000000000000000000000000000000000000000000000
00000000000000000000000000000000000000000000000000000000003T1000a1DQL^S9PPF6;3l3
j<V21@00000`03403>CQMmgCDgP00000U05N0000GP2D0Eh0001N02d0<00o0P`0000`03h230000300
?@8<02h0900o0P`0;P0T03h23038Wf00000000P0002`e7L500000>3lX0>hW600c9eP0000PPE8X600
00221Cbn60010000L;lH0<EHiWME_ZX?o_ooo`cThGMbhN5g000007P/?`<00000001N0000001TMP08
000002D0000<00001P0002P0000<0000100005@0001D0000;0H00?45001k1P007PH000400034aD4o
/VM3?`00000000000@0004`00000000000000000003ooooooooooe00000b06D0_04001/0000@0000
00@00>HQ001B0000L04000@0000Roooo0000000000000000T040000000070P0@E01Y06d0I@1c0200
CP1U07L0801B06l0K@1Q06h000000000000000000000000000000000000000000000000000000000
000000000000000000000000000000000000000000000000000000000000000000000000003T1000
a1DQL^S9PPG/;3l3j<V21@00000b08853>CQMmgCDgP00000U05N0000GP2D0Eh0001N02d0<0100P`0
000`03l230000300?P8<02h090100P`0;P0T03l23038Wf00000000@0000`e7L500000>3lX0>hW600
c9eP0000PPE8X60000221Cbn60010000L;lH0<EHiWME_ZX?o_ooo`cThGMbhN5g00000=h/?`<00000
001N0000001TMP08000002D0000<0000100002P0000<00001P0005@0001D0000^0000?/500070@00
:0H000400034aD4o/VM3?`00000000000@0004`00000000000000000003ooooooooooe00000b06D0
_04001/0000@0000l`000?DR001B0000L04000H0000Roooo0000000000000000T040000000070P0@
E01Y06d0I@1c0200CP1U07L0801B06l0K@1Q06h00000000000000000000000000000000000000000
00000000000000000000000000000000000000000000000000000000000000000000000000000000
00000000003T1000a1DQL^S9PPE@;Cl3j<V21@00000b08853>CQMmgCDgP00000U05N0000GP2D0Eh0
001N02d0<0110P`0000`040230000300?`8<02h090110P`0;P0T04023038Wf00000000@0002`e7L5
00000>3lX0>hW600c9eP0000PPE8X60000221Cbn60010000L;lH0<EHiWME_ZX?o_ooo`cThGMbhN5g
0000048]?`<00000001N0000001TMP08000002D0000<00001P0002P0000<0000100005@0001P0000
;00002`6002m1P00F@H000400034aD4o/VM3?`00000000000`0004`00000000000000000003ooooo
oooooe@0000b03<0<@1U0:/D001[3P00_04001/0000@0000g``007hT001B0000L04000@0000Roooo
0000000000000000T040000000070P0@E01Y06d0I@1c0200CP1U07L0801B06l0K@1Q06h000000000
00000000000000000000000000000000000000000000000000000000000000000000000000000000
0000000000000000000000000000000000000000003T1000a1DQLS1?K@2d;Cl3<4m]0000000b03<0
<@3QMmgCDgP00000W05N0000GP2D0Eh0001N00X0h`3/hP40000`044230000300@08<00/0k03/hP40
;P0T04423038Wf00000000`0000`e7L500000=R;W@>hW600d9eP0000K@2`X60000221Cbn60010000
L;lH0<EHiWME_ZX?o_ooo`cThGMbhN5g00000:H]?`<00000001N0000001TMP08000002D0000<0000
100002P0000<00001P0005@0001D0000C@8007<6002L0P00X0H000400034aD4o/VM3?`0000000000
0@0004`00000000000000000003ooooooooooe00000b06T0_04001/0000@0000N1@00<LU001B0000
L04000H0000Roooo0000000000000000T040000000070P0@E01Y06d0I@1c0200CP1U07L0801B06l0
K@1Q06h0000000000000000000000000000000000000000000000000000000000000000000000000
00000000000000000000000000000000000000000000000000000000003T1000a1DQL^S9PPDN;Sl3
j<V21@00000b06d03>CQMmgCDgP00000U05N0000GP2L0Eh0001N02d0<0120P`0003S0>cR0@000300
@@8<02h090120P`02`3/0>cR0@38Wf00000000@0002`e7L500000>3lX0>hW600c9eP0000PPE8X600
001]03bn60010000L;lH0<EHiWME_ZX?o_ooo`cThGMbhN5g0000010^?`<00000001N0000001TMP08
000002D0000<00001P0002P0000<0000100005@0001H0000Z0<00:l6001<1@00g0H000400034aD4o
/VM3?`00000000000P0004`00000000000000000003ooooooooooe00000c0380N@L00;`1000K0000
400002`1002g:000DP000701000400008_ooo`000000000000000901000000001`8045@0J@1]06D0
L`0P04h0I@1g0200DP1_06d0H@1^0000000000000000000000000000000000000000000000000000
00000000000000000000000000000000000000000000000000000000000000000000000000000000
i0@00<@E8G;XbH85PRho0nS9PPD00000<`0b00cThGOMde=h000009@1GP0005h0U05N0000GP0]0300
@`8<0000<0120P`0003S0>cR0@0^02@0@`8<02h090120P`0b9mP000000080000<=Ag1@00003Po:03
^9aP0<bMH0000885B:1P0000PPDl_QP00@00072o6035F>IgEKjZ3okoool<i>5gL^7QM`00001d;Sl3
00000000GP000000I7H02000000U0000300000@0000X0000300000H0001D0000E00003L0000f1`00
QP0006<700010000a<E1?k9W@cl0000000000040001<00000000000000000000oooooooooom@0000
<0000;`1000K0000400007/P001X6000DP00070100060000P?koo`00000000000000090100000000
1`8045@0J@1]06D0L`0P04h0I@1g0200DP1_06d0H@1^000000000000000000000000000000000000
00000000000000000000000000000000000000000000000000000000000000000000000000000000
0000000000000000i0@00<@E8G;XbH85j2ho0nS9PPD00000<0221@cThGOMde=h000009@1GP0005h0
U05N0000GP0]0300A08<0000<0130P`0000`0482300^02@0A08<02h090130P`0b9mP000000040000
/=Ag1@00003Po:03^9aP0<bMH0000885B:1P0000PPDl_QP00@00072o6035F>IgEKjZ3okoool<i>5g
L^7QM`00003J;Sl300000000GP000000I7H02000000U0000300000H0000X0000300000@0001D0000
K0000<`5000[1000f`L007P400010000a<E1?k9W@cl00000000000D0001<00000000000000000000
oooooooooomH0000I@1h0700;`0a0000Z0000<00002M0P00R@@00003000K000040000<8Z003?6P00
DP00070100040000P?koo`000000000000000901000000001`8045@0J@1]06D0L`0P04h0I@1g0200
DP1_06d0H@1^00000000000000000000000000000000000000000000000000000000000000000000
0000000000000000000000000000000000000000000000000000000000000000i0@00<@E8G8`e7L5
C2lo0c3DM`D00000I@1h0700;`0a05=h00000:@1GP0005h0U05N0000GP0L08h03Uh10000<0140P`0
000`04<2300M07X03Uh102h090140P`0b9mP0000000D0000<=Ag1@00000P1i<3^9aP0=BMH00007L5
6:5P0000PPDl_QP00@00072o6035F>IgEKjZ3okoool<i>5gL^7QM`00000n;cl300000000GP000000
I7H02000000U0000300000@0000X0000300000H0001D0000E0000:47002J1000:@P00>L400010000
a<E1?k9W@cl0000000000040001<00000000000000000000oooooooooom@0000;01Y0003000K0000
400007dO001j7000DP00070100060000P?koo`000000000000000901000000001`8045@0J@1]06D0
L`0P04h0I@1g0200DP1_06d0H@1^0000000000000000000000000000000000000000000000000000
00000000000000000000000000000000000000000000000000000000000000000000000000000000
i0@00<@E8G;XbH85_2lo0nS9PPD00000;01g1@cThGOMde=h000009@1GP0005h0Y05N0000GP0]0300
A@8<0000SP0>GP40000`04@2300^02@0A@8<01d0NP0>GP40b9mP000000040000/=Ag1@00003Po:03
^9aP0<bMH0000885B:1P0000M`Dl_QP00@00072o6035F>IgEKjZ3okoool<i>5gL^7QM`00002^;cl3
00000000GP000000I7H02000000U0000300000H0000X0000300000@0001D0000K00009l5003X1000
[PL003D500010000a<E1?k9W@cl00000000000D0001<00000000000000000000oooooooooomH0000
I@1h0700;`0a0?ooZ0000<00002M0P00R@@00003000K000040000>8C00207`00DP00070100040000
P?koo`000000000000000901000000001`8045@0J@1]06D0L`0P04h0I@1g0200DP1_06d0H@1^0000
00000000000000000000000000000000000000000000000000000000000000000000000000000000
000000000000000000000000000000000000000000000000i0@00<@E8G8`e7L5830o0c3DM`D00000
I@1h0700;`0a05=h00000:@1GP0005h0U05N0000GP0L08h04Eh10000<0150P`0002>00iN0@0M07X0
4Eh102h090150P`0b9mP0000000D0000<=Ag1@00000P1i<3^9aP0=BMH00007L56:5P0000PPDl_QP0
0@00072o6035F>IgEKjZ3okoool<i>5gL^7QM`00000B<3l300000000GP000000I7H02000000U0000
300000@0000X0000300000H0001D0000I00008d3001c1@001`X00<0500010000a<E1?k9W@cl00000
000000@0001<00000000000000000000oooooooooomD0000;00b03<0;0052`00^Q4009<400000`00
6`00010000072@00TR800580001`0@001P00083nool0000000000000002@0@00000000L2011D06T0
K@1U07<0801>06D0M`0P0580K`1]0640KP0000000000000000000000000000000000000000000000
00000000000000000000000000000000000000000000000000000000000000000000000000000000
00000>@400345B5b<4m]090`?`<`Cfd0000002`0<P0c02`0gM=CN000002L0Eh0001N0:@1GP0005h0
2P3S0>gR0@0008h04Eh10000<0150P`02`3/0>gR0@0M07X04Eh10<ROH000000040000;3DM`D00000
f8^M0kRLH03@WF00001]0;2PH00007L5?;hH0040001`_aP0aESVMeFnZPonoooo3>CQMg;QhGL00000
PS0o0`00000005h0000006Af00P000009@0000`000060000:00000`000040000E0000600002M0@00
0@H00107001>1P000@000<C5@CnbId<o0000000000030000C00000000000000000000?oooooooooo
E0000380;00/0000E@/003`@00000`006`000100002j4000I2D00580001`0@001000083nool00000
00000000002@0@00000000L2011D06T0K@1U07<0801>06D0M`0P0580K`1]0640KP00000000000000
00000000000000000000000000000000000000000000000000000000000000000000000000000000
0000000000000000000000000000000000000>@400345B5b<4m]0?``?`<`Cfd000000380;00/0>5g
gM=CN000002L0Eh0001N09`1GP0005h02P3S0>kR0@000><0kN810000SP0AGP402`3/0>kR0@0;0>`0
kN810<ROH00000003000033DM`D00000f8^M0kRLH03@WF00001]0;2PH00006d0?;hH0040001`_aP0
aESVMeFnZPonoooo3>CQMg;QhGL00000kS0o0`00000005h0000006Af00P000009@0000`000040000
:00000`000060000E00008@0003m0P00Q0H00:l6003A1P000@000<C5@CnbId<o0000000000090000
C00000000000000000000?ooooooooooH00003<0<P0/02`0=00/02h0;P0^03@0;0P008D400240000
U0800;X0001h0000H000060000000`006`000100001/9P00baP00580001`0@001P0002;oool00000
00000000002@0@000@0000L2011D06T0K@1U07<0801>06D0M`0P0580K`1]0640KP00000000000000
00000000000000000000000000000000000000000000000000000000000000000000000000000000
0000000000000000000000000000000000000>@400345B5bj9]]06Ha?`?XVfd0000003<0<P0/02`0
=00/02h0;P0^05h0001N09`1GP0005h00P1d0>VjJ@000><0k^810000h`3]hP400`1L0>VjJ@0;0>`0
k^810<ROH000000090000;3DM`D00000Z41V0;RLH03LWF00001]0>RQH00006d0?;hH0040001`_aP0
aESVMeFnZPonoooo3>CQMg;QhGL00000F34o0`00000005h0000006Af00P000009@0000`000060000
:00000`000040000E00005@0003J1P00E@@002X7002310000@000<C5@CnbId<o0000000000010000
C00000000000000000000?ooooooooooD00004D0=`2l0@006`000100002[7P00maT00580001`0@00
100002;oool0000000000000002@0@000@0000L2011D06T0K@1U07<0801>06D0M`0P0580K`1]0640
KP000000000000000000000000000000000000000000000000000000000000000000000000000000
00000000000000000000000000000000000000000000000000000>@400345B5bj<V21N8a?`?XbH85
000004D0K@0<i>5ggM=CN000002D0Eh0001N02h0GP0005h0;@0`04H2300007@0jKYY0000h`3^hP40
;P0T04H2300305`0jKYY0<ROH00000001000033DM`D00000h?bP0kRLH03<WF0000221DRPH00006d0
?;hH0040001`_aP0aESVMeFnZPonoooo3>CQMg;QhGL00000e34o0`00000005h0000006Af00P00000
9@0000`000040000:00000`000060000E00005@0001h1@00R`@00<P5002i10000@000<C5@CnbId<o
0000000000010000C00000000000000000000?ooooooooooD00004D0002l0@006`000100002_6`00
gA`00580001`0@001P0002;oool0000000000000002@0@000@0000L2011D06T0K@1U07<0801>06D0
M`0P0580K`1]0640KP00000000000000000000000000000000000000000000000000000000000000
000000000000000000000000000000000000000000000000000000000000000000000>@400345B5b
j<V21DHb?`?XbH85000004D0PPD<i>5ggM=CN000002D0Eh0001N09@1GP0005h0;@0`04L230000300
AP8<0000M03Y^VT0;P0T04L2300^02@0AP8<0<ROH000000010000;3DM`D00000h?bP0kRLH03<WF00
00221DRPH0000885?;hH0040001`_aP0aESVMeFnZPonoooo3>CQMg;QhGL00000>38o0`00000005h0
000006Af00P000009@0000`000060000:00000`000040000E00005P0003`10004@D00?d6000o1@00
0@000<C5@CnbId<o0000000000020000C00000000000000000000?ooooooooooD00004@0A@2o2@00
_04001/0000@0000M`@00><O001B0000L04000@0000Roooo0000000000000000T040004000070P0@
E01Y06d0I@1c0200CP1U07L0801B06l0K@1Q06h00000000000000000000000000000000000000000
00000000000000000000000000000000000000000000000000000000000000000000000000000000
00000000003T1000a1DQL^S9PPFZ<Sl3j<V21@00001404D03>CQMmgCDgP00000U05N0000GP2D0Eh0
001N02d0<0180P`0000`04L230000300AP8<02h090180P`0;P0T04L23038Wf00000000P0000`e7L5
00000>3lX0>hW600c9eP0000PPE8X60000221Cbn60010000L;lH0<EHiWME_ZX?o_ooo`cThGMbhN5g
000009`b?`<00000001N0000001TMP08000002D0000<0000100002P0000<00001P0005@0003X0000
c@0009d5001B2@00b`D000400034aD4o/VM3?`00000000006P0004`00000000000000000003ooooo
oooooh00001C07P0J@1^0640D`1h05<0N01Y06h0H@1C07P0D`1h0640D`1h05<0N01Q05<0N01C07P0
K`000:02000n0000iP@006l0001_0000``8006l0003T2000?P000202001_0000K`0008T3001_0000
RPD006l0001_0000``8006l0001F0`00K`0006l0001a0`00K`000;`1000K0000400001`6003e8P00
DP000701000600008_ooo`000000000000000901000100001`8045@0J@1]06D0L`0P04h0I@1g0200
DP1_06d0H@1^00000000000000000000000000000000000000000000000000000000000000000000
0000000000000000000000000000000000000000000000000000000000000000i0@00<@E8G;`MWX5
43<o0o1fNPD00000D`1h06T0KP1Q05<0N01C07P0J@1^0640D`1h05<0N01Q05<0N01C0000H@1C07P0
D`1h04L2300H0:X0M0<002h090180P`0b9mP0000001X0000/=Ag1@00002PoZ03^9aP0?bMH00007X5
::EP0000PPDl_QP00@00072o6035F>IgEKjZ3okoool<i>5gL^7QM`000002<cl300000000GP000000
I7H02000000U0000300000H0000X0000300000@0001D0000[00001P1000[1P008`H005T600010000
a<E1?k9W@cl0000000000100001<00000000000000000000oooooooooom/0000H@1C07P0D`1h0640
D`1h05<0N0130640D`1h05<0N01_0000K`0008T3001_0000EP<006l0001_0000``8006l000131`00
oP8006l0001_0000``8006l0002l0@006`000100003/0000abD00580001`0@00100002;oool00000
00000000002@0@000@0000L2011D06T0K@1U07<0801>06D0M`0P0580K`1]0640KP00000000000000
00000000000000000000000000000000000000000000000000000000000000000000000000000000
0000000000000000000000000000000000000>@400345B5b26JP0khc?`<8IZ0300000640D`1h05<0
N01Q05<0N01C07P0@`1Q05<0N01C07P00@2Y0Ad;000005<0N01C0000H@1C07P00P3J01d;000H0:X0
M0<00<ROH0000000@000033DM`D00000F8fM0kRLH03XWF00002P0b2SH00007X5?;hH0040001`_aP0
aESVMeFnZPonoooo3>CQMg;QhGL00000/3<o0`00000005h0000006Af00P000009@0000`000040000
:00000`000060000E00008@0000[0000[PH002D5003L1P000@000<C5@CnbId<o0000000000090000
C00000000000000000000?ooooooooooH00006T0@`1Q05<0N01C07P0J@1Y05h0o0800?h2001_0000
K`000<<2001_0000/`P00787002l0@006`000100003n1000]bP00580001`0@001P0002;oool00000
00000000002@0@000@0000L2011D06T0K@1U07<0801>06D0M`0P0580K`1]0640KP00000000000000
00000000000000000000000000000000000000000000000000000000000000000000000000000000
0000000000000000000000000000000000000>@400345B5bj9]]04hd?`?XVfd0000006T0@`1Q05<0
N01C07P0J@1Y05h0001N05<0N01306400P1d0>ZjJ@000:T17@/00000D`1h05<00`1L0>ZjJ@020=X0
7@/00<ROH000000090000;3DM`D00000Z41V0;RLH03LWF00001]0>RQH0000:03?;hH0040001`_aP0
aESVMeFnZPonoooo3>CQMg;QhGL00000@3@o0`00000005h0000006Af00P000009@0000`000060000
:00000`000040000E00005P0003U0000=@L004L1001S1`000@000<C5@CnbId<o0000000000020000
C00000000000000000000?ooooooooooD00005<0N01_0000_04001/0000@0000;Ah007HG001B0000
L04000@00020o_oo0000000000000000T040004000070P0@E01Y06d0I@1c0200CP1U07L0801B06l0
K@1Q06h0000000000000000000000000000000000000000000000000000000000000000000000000
00000000000000000000000000000000000000000000000000000000003T1000a1DQL^S9PPG:=3l3
j<V21@00001C07P03>CQMmgCDgP00000U05N0000GP1Y05h0001N02d0<0190P`0001d0>ZjJ@000:T1
7@/002h090190P`00`1L0>ZjJ@38Wf00000000P0000`e7L500000>3lX0>hW600c9eP0000PPE8X600
001]03bn60010000L;lH0<EHiWME_ZX?o_ooo`cThGMbhN5g00000;`d?`<00000001N0000001TMP08
000002D0000<0000100002P0000<00001P0005@0001D0000H0D00004003[1@00C@@000400034aD4o
/VM3?`00000000000@0004`00000000000000000003ooooooooooe00001h004000<001/0000@0000
OR<006PH001B0000L04000H00020o_oo0000000000000000T040004000070P0@E01Y06d0I@1c0200
CP1U07L0801B06l0K@1Q06h000000000000000000000000000000000000000000000000000000000
000000000000000000000000000000000000000000000000000000000000000000000000003T1000
a1DQL^S9PPD`=Cl3j<V21@00001h08853>CQMmgCDgP00000U05N0000GP2D0Eh0001N02d0<01:0P`0
000`04T2300007@0j[YY02h0901:0P`0;P0T04T23038Wf00000000@0002`e7L500000>3lX0>hW600
c9eP0000PPE8X60000221Cbn60010000L;lH0<EHiWME_ZX?o_ooo`cThGMbhN5g0000028e?`<00000
001N0000001TMP08000002D0000<00001P0002P0000<0000100005@0001H0000D`H002/4000b1`00
N0@000400034aD4o/VM3?`00000000000P0004`00000000000000000003ooooooooooe00001h04/0
e0400003000K00004000094M002D6@00DP00070100040000P?koo`00000000000000090100010000
1`8045@0J@1]06D0L`0P04h0I@1g0200DP1_06d0H@1^000000000000000000000000000000000000
00000000000000000000000000000000000000000000000000000000000000000000000000000000
0000000000000000i0@00<@E8G;XbH85U3Do0nS9PPD00000N01;00cThGOMde=h000009@1GP0005h0
U05N0000GP0]0300B`8<0000<01:0P`0000`04T2300^02@0B`8<02h0901:0P`0b9mP000000080000
<=Ag1@00003Po:03^9aP0<bMH0000885B:1P0000PPDl_QP00@00072o6035F>IgEKjZ3okoool<i>5g
L^7QM`000026=Cl300000000GP000000I7H02000000U0000300000@0000X0000300000H0001D0000
E00004H5001R1000c`D00:l400010000a<E1?k9W@cl0000000000040001<00000000000000000000
oooooooooom@0000B`000003000K0000400009DJ001j7000DP00070100060000P?koo`0000000000
00000901000100001`8045@0J@1]06D0L`0P04h0I@1g0200DP1_06d0H@1^00000000000000000000
00000000000000000000000000000000000000000000000000000000000000000000000000000000
00000000000000000000000000000000i0@00<@E8G;XbH85nSDo0nS9PPD00000B`221@cThGOMde=h
000009@1GP0005h0U05N0000GP0]0300C08<0000<01;0P`0000`04X2300^02@0C08<02h0901;0P`0
b9mP000000040000/=Ag1@00003Po:03^9aP0<bMH0000885B:1P0000PPDl_QP00@00072o6035F>Ig
EKjZ3okoool<i>5gL^7QM`00003/=Cl300000000GP000000I7H02000000U0000300000H0000X0000
300000@0001D0000I0000;h4003X100010L003D500010000a<E1?k9W@cl00000000000@0001<0000
0000000000000000oooooooooomD0000B`1h07P0B`1h0`00L`@00=@100000`006`000100000^0000
P1l00580001`0@001000083nool0000000000000002@0@000@0000L2011D06T0K@1U07<0801>06D0
M`0P0580K`1]0640KP00000000000000000000000000000000000000000000000000000000000000
000000000000000000000000000000000000000000000000000000000000000000000>@400345B5b
<4m]05hf?`<`Cfd0000004/0N01h04/0gM=CN000002L0Eh0001N09@1GP0005h02P3S0>oR0@000300
C08<0000<01;0P`02`3/0>oR0@0^02@0C08<0<ROH00000004000033DM`D00000f8^M0kRLH03@WF00
001]0;2PH0000885?;hH0040001`_aP0aESVMeFnZPonoooo3>CQMg;QhGL00000D3Ho0`00000005h0
000006Af00P000009@0000`000040000:00000`000060000E0000<0000090000L`D00:H900301@00
0@000<C5@CnbId<o00000000000C0000C00000000000000000000?ooooooooooM00007D0J`1[07P0
J`1[07P0M@1[06/0J`1h07P0J`1[07P0J`1[07P0802C0`006@<001@300090P00WP<00;h1000C0`00
S0@005L2001T1000_P400<L2001g0@00WP<00;h1000:0P00C0@00;h100000`006`000100000^0000
TR800580001`0@001P00083nool0000000000000002@0@000@0000L2011D06T0K@1U07<0801>06D0
M`0P0580K`1]0640KP00000000000000000000000000000000000000000000000000000000000000
000000000000000000000000000000000000000000000000000000000000000000000>@400345B5b
`7bM0lXf?`?0O9d3000007D0J`1[07P0J`1[07P0M@1[06/0J`1h07P0J`1[07P0J`1[07P0H@000><0
kn810000<01<0P`04@0f0BLCH@0;0>`0kn810<ROH0000000C0000;3DM`D00000R45V0;RLH03`WF00
002M0o2SH00006d0?;hH0040001`_aP0aESVMeFnZPonoooo3>CQMg;QhGL00000_3Ho0`00000005h0
000006Af00P000009@0000`000060000:00000`000040000E0000:P0000900000@H00=P6001>1P00
0@000<C5@CnbId<o00000000000?0000C00000000000000000000?ooooooooooK00007D0N01[06/0
N01[06/0N01e0700N01[06/0N01e02X05@<002H2001T1000_P4000X2002N0`00_P400>l100031000
S04007L1002N0`00_P4001X200000`006`000100000^0000I2D00580001`0@001000083nool00000
00000000002@0@000@0000L2011D06T0K@1U07<0801>06D0M`0P0580K`1]0640KP00000000000000
00000000000000000000000000000000000000000000000000000000000000000000000000000000
0000000000000000000000000000000000000>@400345B5b26JP0f@g?`<8IZ03000007D0N01[06/0
N01[06/0N01e0700N01[06/0N01e07P00@2Y0Ah;000006/0N01Q0000h`3_hP400P3J01h;000A03H1
9a=Q0<ROH0000000?000033DM`D00000F8fM0kRLH03XWF00002P0b2SH00009d3?;hH0040001`_aP0
aESVMeFnZPonoooo3>CQMg;QhGL00000ESLo0`00000005h0000006Af00P000009@0000`000040000
:00000`000060000E00009@000090000Q0H00?P5003A1P000@000<C5@CnbId<o00000000000<0000
C00000000000000000000?ooooooooooI00007D0L01h06/0J`1h06T0N01e06T0M@1Y0083002<0@00
M`4009h3002n0@00E`<005d3002X00006`@005L3000F100000<001/0000@0000@00005@X001B0000
L04000H00020o_oo0000000000000000T040004000070P0@E01Y06d0I@1c0200CP1U07L0801B06l0
K@1Q06h0000000000000000000000000000000000000000000000000000000000000000000000000
00000000000000000000000000000000000000000000000000000000003T1000a1DQLR21IP3b=cl3
885V0000001e0700N01[06/0N01Y07P0M@1Y07D0J@1e0700N01[00@0hP0n=T`0002Y0Ah;000006/0
N01Q00D0_`0n=T`00P3J01h;0038Wf0000000300002`e7L5000004PnIP2hW600h9eP0000IP1@XV00
002P0cbn60010000L;lH0<EHiWME_ZX?o_ooo`cThGMbhN5g00000>@g?`<00000001N0000001TMP08
000002D0000<00001P0002P0000<0000100005@0001H0000300000/7001=0@00F0L000400034aD4o
/VM3?`00000000000P0004`00000000000000000003ooooooooooe00001g06/020@00003000K0000
40000?PC00379@00DP000701000400008_ooo`000000000000000901000000021`8045<0N@1]0680
K`1/0000000000000000000000000000000000000000000000000000000000000000000000000000
00000000000000000000000000000000000000000000000000000000000000000000000000000000
i0@00<@E8G;XbH85MSPo0nS9PPD00000M`1[00cThGOMde=h000009@1GP0005h0M@1Y07D0J@0]0300
C@8<0000hP0n=T`0002Y0Ah;000^02@0C@8<00D0_`0n=T`0b9mP000000080000<=Ag1@00003Po:03
^9aP0<bMH0000885B:1P0000IP0l_QP00@00072o6035F>IgEKjZ3okoool<i>5gL^7QM`00001X>3l3
00000000GP000000I7H02000000U0000300000@0000X0000300000H0001D0000F0000943002[1P00
=0D00=/600010000a<E1?k9W@cl0000000000080001<00000000000000000000oooooooooom@0000
;O0]l787002l0@006`000100000Q6P00?aL00580001`0@001P00083nool0000000000000002@0@00
00000PL2011C07T0K@1R06l0K0000000000000000000000000000000000000000000000000000000
00000000000000000000000000000000000000000000000000000000000000000000000000000000
0000000000000000000002X000345B5bj<V21M`h?`?XbH85000002g`;O0<i>5ggM=CN000002D0Eh0
001N09@1GP0005h0;@0`04h230000300C@8<0000hP0n=T`0;P0T04h2300^02@0C@8<0<ROH0000000
20000;3DM`D00000h?bP0kRLH03<WF0000221DRPH0000885?;hH0040001`_aP0aESVMeFnZPonoooo
3>CQMg;QhGL00000cSPo0`00000005h0000006Af00P000009@0000`000060000:00000`000040000
E00005P0002Z1000k@<00?X7001110000@000<C5@CnbId<o0000000000020000C000000000000000
00000?ooooooooooD0000>W`nO2H3`0000<001/0000@0000^AX005dG001D0000F0000<D4003b0`00
<PH004H400010000a<E1?k9W@cl0000000000080001<00000000000000000000oooooooooom@0000
i_3fl08500000`006`000100000C:000J1P005@0001D00009`L00284002_1`00MP@000400034aD4o
/VM3?`00000000000@0004`00000000000000000003ooooooooooe00000]l00000<001/0000@0000
8AX00:lH001D0000F0000:X4000_1000nPL008<400010000a<E1?k9W@cl0000000000080001<0000
0000000000000000oooooooooom@0000j_3jl9P?00000`006`000100002i6P00_AP005@0001H0000
a@@00384000b1P00QP@000400034aD4o/VM3?`00000000000P0004`00000000000000000003ooooo
oooooe00003Wl?O`0PD00003000K000040000;TJ003g6@00E00005P000351000JP@00386002n1000
0@000<C5@CnbId<o0000000000020000C00000000000000000000?ooooooooooD0000>S`n?021@00
00<001/0000@00008AX001DJ001D0000F0000:X4001`1000nPL00<@400010000a<E1?k9W@cl00000
00000080001<00000000000000000000oooooooooom@0000jo3kl9P?00000`006`000100003E7000
NQ`005@0001H00009PD00=l400221`00<`D000400034aD4o/VM3?`00000000000P0004`000000000
00000000003ooooooooooe00000[l2g`@0X00003000K000040000?H100207`00E00008@0001K0000
JPD000@9002n1@000@000<C5@CnbId<o0000000000090000C00000000000000000000?oooooooooo
H00003g`:o0[l3g`;O0[l2_`:o0[l000`0H00;T5002I1`00>0400846000i1@009`D006H700000`00
6`000100001>6000PAl005@0001H0000E`@006/5003T2@00_`D000400034aD4o/VM3?`0000000000
0P0004`00000000000000000003ooooooooooe00003Yl?W`81`00003000K0000400004hH00038000
E00005P0001G1000PPD00>@9003F1@000@000<C5@CnbId<o0000000000020000C000000000000000
00000?ooooooooooD0000>_`no0P700000<001/0000@0000n@40098R001D0000L00005/0003h1@00
m0D004`600010000a<E1?k9W@cl00000000000H0001<00000000000000000000oooooooooomH0000
?O0[l2_`?O0]l2_`j0D002`8002@1P00>04008T600000`006`00010000380@00I2D005@0001`0000
DP0007/6000N1P00c`H000400034aD4o/VM3?`00000000001P0004`00000000000000000003ooooo
oooooeP0000ml2_`;O0]l2g`?O3S1P00n`H00;T5001W0P00Q@L00003000K000040000;/=001U9@00
E00005P0001d0P00N`H00:D5003?1P000@000<C5@CnbId<o0000000000020000C000000000000000
00000?ooooooooooD0000>W`nO3Z3P0000<001/0000@0000^`d00>LU001D0000F00007@2002B1P00
Y@D00>H600010000a<E1?k9W@cl0000000000080001<00000000000000000000oooooooooom@0000
jo3kl>X>00000`006`000100000b0P00E2P005@0001H0000I@000087000U0@00EPL000400034aD4o
/VM3?`00000000000P0004`00000000000000000003ooooooooooe00000ml2g`>0400003000K0000
4000048:001`:000DP000701000400002Okoon<00000000000000901000000021`8045<0N@1]0680
K`1/0000000000000000000000000000000000000000000000000000000000000000000000000000
00000000000000000000000000000000000000000000000000000000000000000000000000000000
:P000<@E8G;XbH85<3/o0nS9PPD00000?O0]l0cThGOMde=h000009@1GP0005h0U05N0000GP0]0300
F`8<0000<01>0P`0000`04d2300^02@0F`8<02h0901>0P`0b9mP000000080000<=Ag1@00003Po:03
^9aP0<bMH0000885B:1P0000PPDl_QP00@00072o6035F>IgEKjZ3okoool<i>5gL^7QM`00000R>cl3
00000000GP000000I7H02000000U0000300000@0000X0000300000H0001D0000E0000=D1003c1P00
G@80064700010000a<E1?k9W@cl0000000000040001<00000000000000000000oooooooooom@0000
:?1P0003000K000040000</A001`:000DP000701000600002Okoon<0000000000000090100000002
1`8045<0N@1]0680K`1/000000000000000000000000000000000000000000000000000000000000
00000000000000000000000000000000000000000000000000000000000000000000000000000000
0000000000000000:P000<@E8G;XbH85US/o0nS9PPD00000:?221@cThGOMde=h000009@1GP0005h0
U05N0000GP0]0300G08<0000<01K0P`0000`04h2300^02@0G08<02h0901K0P`0b9mP000000040000
/=Ag1@00003Po:03^9aP0<bMH0000885B:1P0000PPDl_QP00@00072o6035F>IgEKjZ3okoool<i>5g
L^7QM`000028>cl300000000GP000000I7H02000000U0000300000H0000X0000300000@0001D0000
E00002d3003c1P00]@<0064700010000a<E1?k9W@cl0000000000040001<00000000000000000000
oooooooooom@0000:O1P0003000K0000400008LO001`:000DP000701000400002Okoon<000000000
00000901000000021`8045<0N@1]0680K`1/00000000000000000000000000000000000000000000
00000000000000000000000000000000000000000000000000000000000000000000000000000000
00000000000000000000000000000000:P000<@E8G;XbH85nS/o0nS9PPD00000:O221@cThGOMde=h
000009@1GP0005h0U05N0000GP0]0300G@8<0000<01L0P`0000`05/2300^02@0G@8<02h0901L0P`0
b9mP000000040000<=Ag1@00003Po:03^9aP0<bMH0000885B:1P0000PPDl_QP00@00072o6035F>Ig
EKjZ3okoool<i>5gL^7QM`00003/>cl300000000GP000000I7H02000000U0000300000@0000X0000
300000H0001D0000E0000:45003c1P00:@H0064700010000a<E1?k9W@cl0000000000040001<0000
0000000000000000oooooooooom@0000:?1P0003000K0000400004XV001`:000DP00070100060000
2Okoon<00000000000000901000000021`8045<0N@1]0680K`1/0000000000000000000000000000
00000000000000000000000000000000000000000000000000000000000000000000000000000000
000000000000000000000000000000000000000000000000:P000<@E8G;XbH85GS`o0nS9PPD00000
:?221@cThGOMde=h000009@1GP0005h0U05N0000GP0]0300GP8<0000<01M0P`0000`05`2300^02@0
GP8<02h0901M0P`0b9mP000000040000/=Ag1@00003Po:03^9aP0<bMH0000885B:1P0000PPDl_QP0
0@00072o6035F>IgEKjZ3okoool<i>5gL^7QM`00001@?3l300000000GP000000I7H02000000U0000
300000H0000X0000300000@0001D0000E0000=D6003c1P00G@L0064700010000a<E1?k9W@cl00000
00000040001<00000000000000000000oooooooooom@0000:O1P0003000K0000400009`W001`:000
DP000701000400002Okoon<00000000000000901000000021`8045<0N@1]0680K`1/000000000000
00000000000000000000000000000000000000000000000000000000000000000000000000000000
0000000000000000000000000000000000000000000000000000000000000000:P000<@E8G;XbH85
`S`o0nS9PPD00000:O221@cThGOMde=h000009@1GP0005h0U05N0000GP0]0300G`8<0000<01N0P`0
000`05d2300^02@0G`8<02h0901N0P`0b9mP000000040000<=Ag1@00003Po:03^9aP0<bMH0000885
B:1P0000PPDl_QP00@00072o6035F>IgEKjZ3okoool<i>5gL^7QM`00002d?3l300000000GP000000
I7H02000000U0000300000@0000X0000300000H0001D0000E0000187003c1P00VPL0064700010000
a<E1?k9W@cl0000000000040001<00000000000000000000oooooooooom@0000:?0H0003000K0000
400002D_001`:000DP000701000600002Okoon<00000000000000901000000021`8045<0N@1]0680
K`1/0000000000000000000000000000000000000000000000000000000000000000000000000000
00000000000000000000000000000000000000000000000000000000000000000000000000000000
:P000<@E8G;XbH859Sdo0nS9PPD00000:?221@cThGOMde=h000009@1GP0005h0U05N0000GP0]0300
H08<0000<01O0P`0000`05h2300^02@0H08<02h0901O0P`0b9mP000000040000/=Ag1@00003Po:03
^9aP0<bMH0000885B:1P0000PPDl_QP00@00072o6035F>IgEKjZ3okoool<i>5gL^7QM`00000H?Cl3
00000000GP000000I7H02000000U0000300000H0000X0000300000@0001D0000E00006X8003c1P00
lPP0064700010000a<E1?k9W@cl0000000000040001<00000000000000000000oooooooooom@0000
:O0H0003000K000040000=050012:`00DP000701000400002Okoon<0000000000000090100000002
1`8045<0N@1]0680K`1/000000000000000000000000000000000000000000000000000000000000
00000000000000000000000000000000000000000000000000000000000000000000000000000000
0000000000000000:P000<@E8G;XbH85RSdo0nS9PPD00000:O221@cThGOMde=h000009@1GP0005h0
U05N0000GP0]0300H@8<0000<01P0P`0000`05l2300^02@0H@8<02h0901P0P`0b9mP000000040000
<=Ag1@00003Po:03^9aP0<bMH0000885B:1P0000PPDl_QP00@00072o6035F>IgEKjZ3okoool<i>5g
L^7QM`00001l?Cl300000000GP000000I7H02000000U0000300000@0000X0000300000H0001D0000
E00000X1001e1`00TP400><700010000a<E1?k9W@cl0000000000040001<00000000000000000000
oooooooooom@0000:?0H0003000K0000400009<<0012:`00DP000701000600002Okoon<000000000
00000901000000021`8045<0N@1]0680K`1/00000000000000000000000000000000000000000000
00000000000000000000000000000000000000000000000000000000000000000000000000000000
00000000000000000000000000000000:P000<@E8G;XbH85kSdo0nS9PPD00000:?221@cThGOMde=h
000009@1GP0005h0U05N0000GP0]0300HP8<0000<01Q0P`0000`0602300^02@0HP8<02h0901Q0P`0
b9mP000000040000/=Ag1@00003Po:03^9aP0<bMH0000885B:1P0000PPDl_QP00@00072o6035F>Ig
EKjZ3okoool<i>5gL^7QM`00003P?Cl300000000GP000000I7H02000000U0000300000H0000X0000
300000@0001D0000E00003l2001e1`00a`800><700010000a<E1?k9W@cl0000000000040001<0000
0000000000000000oooooooooom@0000:O0H0003000K0000400008l>0012:`00DP00070100040000
2Okoon<00000000000000901000000021`8045<0N@1]0680K`1/0000000000000000000000000000
00000000000000000000000000000000000000000000000000000000000000000000000000000000
000000000000000000000000000000000000000000000000:P000<@E8G;XbH85DSho0nS9PPD00000
:O221@cThGOMde=h000009@1GP0005h0U05N0000GP0]0300H`8<0000<01R0P`0000`0642300^02@0
H`8<02h0901R0P`0b9mP000000040000<=Ag1@00003Po:03^9aP0<bMH0000885B:1P0000PPDl_QP0
0@00072o6035F>IgEKjZ3okoool<i>5gL^7QM`000014?Sl300000000GP000000I7H02000000U0000
300000@0000X0000300000H0001D0000E00009X2001e1`008P<00><700010000a<E1?k9W@cl00000
00000040001<00000000000000000000oooooooooom@0000:?0H0003000K000040000;hA0012:`00
DP000701000600002Okoon<00000000000000901000000021`8045<0N@1]0680K`1/000000000000
00000000000000000000000000000000000000000000000000000000000000000000000000000000
0000000000000000000000000000000000000000000000000000000000000000:P000<@E8G;XbH85
]Sho0nS9PPD00000:?221@cThGOMde=h000009@1GP0005h0U05N0000GP0]0300I08<0000<01S0P`0
000`0682300^02@0I08<02h0901S0P`0b9mP000000040000/=Ag1@00003Po:03^9aP0<bMH0000885
B:1P0000PPDl_QP00@00072o6035F>IgEKjZ3okoool<i>5gL^7QM`00002X?Sl300000000GP000000
I7H02000000U0000300000H0000X0000300000@0001D0000E00002/3001e1`00/`<00><700010000
a<E1?k9W@cl0000000000040001<00000000000000000000oooooooooom@0000:O0<0003000K0000
40000=TF0012:`00DP000701000400002Okoon<00000000000000901000000021`8045<0N@1]0680
K`1/0000000000000000000000000000000000000000000000000000000000000000000000000000
00000000000000000000000000000000000000000000000000000000000000000000000000000000
:P000<@E8G;XbH856Slo0nS9PPD00000:O221@cThGOMde=h000009@1GP0005h0U05N0000GP0]0300
I@8<0000<01T0P`0000`06<2300^02@0I@8<02h0901T0P`0b9mP000000040000<=Ag1@00003Po:03
^9aP0<bMH0000885B:1P0000PPDl_QP00@00072o6035F>IgEKjZ3okoool<i>5gL^7QM`00000<?cl3
00000000GP000000I7H02000000U0000300000@0000X0000300000H0001D0000E00001@4001e1`00
W0@00><700010000a<E1?k9W@cl0000000000040001<00000000000000000000oooooooooom@0000
:?000003000K00004000020J0012:`00DP000701000600002Okoon<0000000000000090100000002
1`8045<0N@1]0680K`1/000000000000000000000000000000000000000000000000000000000000
00000000000000000000000000000000000000000000000000000000000000000000000000000000
0000000000000000:P000<@E8G;XbH85OSlo0nS9PPD00000:?221@cThGOMde=h000009@1GP0005h0
U05N0000GP0]0300IP8<0000<01U0P`0000`06@2300^02@0IP8<02h0901U0P`0b9mP000000040000
/=Ag1@00003Po:03^9aP0<bMH0000885B:1P0000PPDl_QP00@00072o6035F>IgEKjZ3okoool<i>5g
L^7QM`00001`?cl300000000GP000000I7H02000000U0000300000H0000X0000300000@0001D0000
E0000:X4001e1`00<PD00><700010000a<E1?k9W@cl0000000000040001<00000000000000000000
oooooooooom@0000:O000003000K000040000=8V001^9`00DP000701000400008_ooo`0000000000
00000901000000001`8045@0J@1]06D0L`0P04h0I@1g0200DP1_06d0H@1^00000000000000000000
00000000000000000000000000000000000000000000000000000000000000000000000000000000
00000000000000000000000000000000:P000<@E8G;XbH85hSlo0nS9PPD00000:O221@cThGOMde=h
000009@1GP0005h0U05N0000GP0]0300I`8<0000<01V0P`0000`06D2300^02@0I`8<02h0901V0P`0
b9mP000000040000<=Ag1@00003Po:03^9aP0<bMH0000885B:1P0000PPDl_QP00@00072o6035F>Ig
EKjZ3okoool<i>5gL^7QM`00003D?cl300000000GP000000I7H02000000U0000300000@0000X0000
300000H0001D0000E0000>h6003k1P00?@L002P700010000a<E1?k9W@cl0000000000040001<0000
0000000000000000oooooooooom@0000<P000;`1000K000040000;dN002X9`00DP00070100060000
8_ooo`000000000000000901000000001`8045@0J@1]06D0L`0P04h0I@1g0200DP1_06d0H@1^0000
00000000000000000000000000000000000000000000000000000000000000000000000000000000
000000000000000000000000000000000000000000000000i0@00<@E8G;XbH85AT0o0nS9PPD00000
<P221@cThGOMde=h000009@1GP0005h0U05N0000GP0]0300J08<0000<01W0P`0000`06H2300^02@0
J08<02h0901W0P`0b9mP000000040000/=Ag1@00003Po:03^9aP0<bMH0000885B:1P0000PPDl_QP0
0@00072o6035F>IgEKjZ3okoool<i>5gL^7QM`00000h@3l300000000GP000000I7H02000000U0000
300000H0000X0000300000@0001D0000E00007d500051`00c0D0038700010000a<E1?k9W@cl00000
00000040001<00000000000000000000oooooooooom@0000<P0P0;`1000K000040000248002g:000
DP000701000400008_ooo`000000000000000901000000001`8045@0J@1]06D0L`0P04h0I@1g0200
DP1_06d0H@1^00000000000000000000000000000000000000000000000000000000000000000000
0000000000000000000000000000000000000000000000000000000000000000i0@00<@E8G;XbH85
ZT0o0nS9PPD00000<P221@cThGOMde=h000009@1GP0005h0U05N0000GP0]0300J@8<0000<01X0P`0
000`06L2300^02@0J@8<02h0901X0P`0b9mP000000040000<=Ag1@00003Po:03^9aP0<bMH0000885
B:1P0000PPDl_QP00@00072o6035F>IgEKjZ3okoool<i>5gL^7QM`00002L@3l300000000GP000000
I7H02000000U0000300000@0000X0000300000H0001D0000H00007@1000f1`00c@@006<700010000
a<E1?k9W@cl00000000000<0001<00000000000000000000oooooooooomD0000<@0b03<0802N3000
L0@00;`1000K0000400001/=0010:P00DP000701000600008_ooo`00000000000000090100000000
1`8045@0J@1]06D0L`0P04h0I@1g0200DP1_06d0H@1^000000000000000000000000000000000000
00000000000000000000000000000000000000000000000000000000000000000000000000000000
0000000000000000i0@00<@E8G8`Cfd03T4o0c1?K@000000<@0b03<0hGOMde=h000009`1GP0005h0
U05N0000GP0:0><0l>810000<01Y0P`0000`06P2300;0>`0l>8102h0901Y0P`0b9mP0000000<0000
/=Ag1@00003HRid3^9aP0=2MH00006d0/:1P0000PPDl_QP00@00072o6035F>IgEKjZ3okoool<i>5g
L^7QM`000000@Cl300000000GP000000I7H02000000U0000300000H0000X0000300000@0001D0000
E00005L2001m1`00YP800:X700010000a<E1?k9W@cl0000000000040001<00000000000000000000
oooooooooom@0000<P1U0;`1000K000040000=hD0029:`00DP000701000400008_ooo`0000000000
00000901000000001`8045@0J@1]06D0L`0P04h0I@1g0200DP1_06d0H@1^00000000000000000000
00000000000000000000000000000000000000000000000000000000000000000000000000000000
00000000000000000000000000000000i0@00<@E8G;XbH85N44o0nS9PPD00000<P1]00cThGOMde=h
000009@1GP0005h0W05N0000GP0]0300JP8<0000h`3`hP40000`06T2300^02@0JP8<00/0k03`hP40
b9mP000000040000<=Ag1@00003Po:03^9aP0<bMH0000885B:1P0000K@0l_QP00@00072o6035F>Ig
EKjZ3okoool<i>5gL^7QM`00001Z@Cl300000000GP000000I7H02000000U0000300000@0000X0000
300000H0001D0000F0000;X3002i1`00J@D00>H700010000a<E1?k9W@cl0000000000080001<0000
0000000000000000oooooooooom@0000<`0b0;D7002l0@006`000100002d1P00E2P00580001`0@00
1P00083nool0000000000000002@0@00000000L2011D06T0K@1U07<0801>06D0M`0P0580K`1]0640
KP000000000000000000000000000000000000000000000000000000000000000000000000000000
00000000000000000000000000000000000000000000000000000>@400345B5bj<V21Ma1?`?XbH85
000003<0<P0<i>5ggM=CN000002D0Eh0001N09@1GP0005h0;@0`06/230000300JP8<0000h`3`hP40
;P0T06/2300^02@0JP8<0<ROH000000020000;3DM`D00000h?bP0kRLH03<WF0000221DRPH0000885
?;hH0040001`_aP0aESVMeFnZPonoooo3>CQMg;QhGL00000cT4o0`00000005h0000006Af00P00000
9@0000`000060000:00000`000040000E00007P0000c0@002`L000l9001H1`000@000<C5@CnbId<o
0000000000070000C00000000000000000000?ooooooooooG00002`0<P0/0300;00b02`0003;1`00
^`@00;d3002j0000:1@00>l300000`006`000100003f40009R/00580001`0@001000083nool00000
00000000002@0@00000000L2011D06T0K@1U07<0801>06D0M`0P0580K`1]0640KP00000000000000
00000000000000000000000000000000000000000000000000000000000000000000000000000000
0000000000000000000000000000000000000>@400345B5b/8BL0d92?`>`Q9`3000002`0<P0/0300
;00b02`0002/0Eh0001N09@1GP0005h0<01o03RM00000300J`8<0000<01Z0P`0<@1_0CRM000^02@0
J`8<0<ROH00000007000033DM`D000000?nP0kRLH03HWF00002L0h2QH0000885?;hH0040001`_aP0
aESVMeFnZPonoooo3>CQMg;QhGL00000=48o0`00000005h0000006Af00P000009@0000`000040000
:00000`000060000E00007`000070`00SPL00;@6003K1`000@000<C5@CnbId<o0000000000080000
C00000000000000000000?ooooooooooG00003<0<P0/03@0;00^02h0;P1F2000`@@009@2002j0000
N0000600001P000000<001/0000@0000U0/00;LX001B0000L04000H0000Roooo0000000000000000
T040004000070P0@E01Y06d0I@1c0200CP1U07L0801B06l0K@1Q06h0000000000000000000000000
00000000000000000000000000000000000000000000000000000000000000000000000000000000
000000000000000000000000003T1000a1DQL[24W0>h@Sl3/8BL0`00000c0380;00d02`0;P0^02h0
[05N0000GP2/0Eh0001N0300O`0iW@00001o03RM00000300J`8<0340K`4iW@00<@1_0CRM0038Wf00
00000200002`e7L50000003oX0>hW600f9eP0000W0>0XF00002L0cbn60010000L;lH0<EHiWME_ZX?
o_ooo`cThGMbhN5g00000:Y2?`<00000001N0000001TMP08000002D0000<00001P0002P0000<0000
100005@0002/00004P8003D7001j2000H`L000400034aD4o/VM3?`0000000000400004`000000000
00000000003oooooooooof`0001Q05<0N01C07P0@`1Q05<0N01C07P0H@1C07P0D`1h06l0001_0000
R@<006l000323000[@<006l0001_0000``8006l000051000K`0006l000290`00K`000;`1000K0000
400002P10029:`00DP000701000400008_ooo`000000000000000901000100001`8045@0J@1]06D0
L`0P04h0I@1g0200DP1_06d0H@1^0000000000000000000000000000000000000000000000000000
00000000000000000000000000000000000000000000000000000000000000000000000000000000
i0@00<@E8G88IZ03<4<o0`QVX0<00000H@1C07P0D`1h04<0H@1C07P0D`1h0640D`1h05<0N0010:T1
7`/00000O`0iW@00001o03RM00020=X07`/00340K`4iW@00b9mP000000100000<=Ag1@00001HSId3
^9aP0>RMH0000:038:=P0000W0<l_QP00@00072o6035F>IgEKjZ3okoool<i>5gL^7QM`00000R@cl3
00000000GP000000I7H02000000U0000300000@0000X0000300000H0001D0000Q00003H0002h1`00
@PD00>H700010000a<E1?k9W@cl00000000000T0001<00000000000000000000oooooooooomP0000
J@130640D`1h05<0N01Y06T0603l0P00oP8006l0001_0000``8006l0003M2000[PL00;`1000K0000
400000H6001D:000DP00070100060000P?koo`000000000000000901000100001`8045@0J@1]06D0
L`0P04h0I@1g0200DP1_06d0H@1^0000000000000000000000000000000000000000000000000000
00000000000000000000000000000000000000000000000000000000000000000000000000000000
i0@00<@E8G;XVfd0`4<o0nRKK@000000J@130640D`1h05<0N01Y06T0GP0005h0N01C07P0H@0207@0
k;YY0000Z@4O2`00001o03VM000305`0k;YY0080fP0O2`00b9mP0000000T0000/=Ag1@00002X@6H0
^9aP0=bMH00006d0j:5P0000X0<l_QP00@00072o6035F>IgEKjZ3okoool<i>5gL^7QM`00002b@cl3
00000000GP000000I7H02000000U0000300000H0000X0000300000@0001D0000[0000141000;1`00
cPP005P700010000a<E1?k9W@cl0000000000100001<00000000000000000000oooooooooom/0000
N01g06/0J`1h07P0M`1g0700N01[06/0N01[06/0N0140@00U`<006@4002n0@00R@4004@1001g1000
;@@008`1000V0P00WP<00;h1002i0P00I0@00;h100000`006`000100001000009R/00580001`0@00
1000083nool0000000000000002@0@000@0000L2011D06T0K@1U07<0801>06D0M`0P0580K`1]0640
KP000000000000000000000000000000000000000000000000000000000000000000000000000000
00000000000000000000000000000000000000000000000000000>@400345B5b26JP0ca4?`<8IZ03
000007P0M`1[06/0N01h07L0M`1`07P0J`1[07P0J`1[07P00@2Y0B0;000007@0k;YY0000Z@4O2`00
0P3J020;000305`0k;YY0<ROH0000000@000033DM`D00000F8fM0kRLH03XWF00002P0b2SH00006d0
?;hH0040001`_aP0aESVMeFnZPonoooo3>CQMg;QhGL00000;T@o0`00000005h0000006Af00P00000
9@0000`000040000:00000`000060000E00009@0000<0000SPL00?d5003K1`000@000<C5@CnbId<o
00000000000<0000C00000000000000000000?ooooooooooI00007L0L01h06/0J`1h06T0N01g06T0
M`1Y02`3002<0@00M`4009h3002n0@00E`<005d3002X0000A@@006T3002l0`0000<001/0000@0000
GQ@008T[001B0000L04000H0000Roooo0000000000000000T040000000870P0@D`1i06d0HP1_06`0
00000000000000000000000000000000000000000000000000000000000000000000000000000000
000000000000000000000000000000000000000000000000000000000000000000000000003T1000
a1DQLR21IP3<A3l3885V0000001g0700N01[06/0N01Y07P0M`1Y07L0J@1`07P0J`1[00@0hP0o=T`0
002Y0B0;000007@0k;YY00D0_`0o=T`00P3J020;0038Wf0000000300002`e7L5000004PnIP2hW600
h9eP0000IP1@XV00002P0cbn60010000L;lH0<EHiWME_ZX?o_ooo`cThGMbhN5g00000;i4?`<00000
001N0000001TMP08000002D0000<00001P0002P0000<0000100005@0001H0000X`<00;D7001@1@00
i@L000400034aD4o/VM3?`00000000000P0004`00000000000000000003ooooooooooe00000]l2g`
[PL00;`1000K0000400001H9001D:000DP00070100040000P?koo`00000000000000090100000002
1`8045<0N@1]0680K`1/000000000000000000000000000000000000000000000000000000000000
00000000000000000000000000000000000000000000000000000000000000000000000000000000
0000000000000000:P000<@E8G;XbH85D4Do0nS9PPD00000;O0]l0cThGOMde=h000009@1GP0005h0
M`1Y07L0J@0]0300K08<0000hP0o=T`0002Y0B0;000^02@0K08<00D0_`0o=T`0b9mP000000080000
<=Ag1@00003Po:03^9aP0<bMH0000885B:1P0000IP0l_QP00@00072o6035F>IgEKjZ3okoool<i>5g
L^7QM`000012ACl300000000GP000000I7H02000000U0000300000@0000X0000300000H0001D0000
N0000:0100021`009`P005H700010000a<E1?k9W@cl00000000000L0001<00000000000000000000
oooooooooomL0000?O0[l3g`?O0]l2_`:o3WPd<4001/2000J@@003P1000h1`005@P00003000K0000
400000@2000V:`00E0000700001M0000Q@L002@6003I1`000@000<C5@CnbId<o0000000000060000
C00000000000000000000?ooooooooooF00003g`:o0]l2g`;O0ml><6003k1P00h`D006L2000m1`00
00<001/0000@0000m`d002L[001D0000F00007l200251`00``D00=T700010000a<E1?k9W@cl00000
00000080001<00000000000000000000oooooooooom@0000jO3il50?00000`006`000100003g3@00
ZB/005@0001H0000O`8009d700331@00l@L000400034aD4o/VM3?`00000000000P0004`000000000
00000000003ooooooooooe00003[l?_`D0l00003000V0000700000H0000000000000000000000000
9@0000`000060000DP00070100070000400000L00000000000000;`20000003<1`828U<0N@1c07@0
I@1]0000000000000000000000000000000000000000000000000000000000000000000000000000
00000000000000000000000000000000000000000000000000000000000000000000000000000000
:P000<@E8G;XbH85;4Ho0nS9PPD00000jo3kl0cThGOMde=h000009@1GP0005h0U05N0000GP0]0300
KP8<0000<01/0P`0003R03lfC00^02@0KP8<02h0901/0P`0b9mP000000080000/=Ag1@00003Po:03
^9aP0<bMH0000885B:1P0000PPDl_QP00@00072o6035F>IgEKjZ3okoool<i>5gL^7QM`00000NASl3
00000000GP000000I7H02000000U0000300000L0000X0000300000@0000U0000300000L0080U0000
30000000080`0000300000l0080U000030000040001;00004000000000050000:00000`000030000
:00000`000050000:00000`000060000:00000`0000700009@0000`0000000209@0000`000070020
8P0000`0003ooooo9@0000`0000=0020:00000`0000200008P0000`0003ooooo8P0000`0003ooooo
AP000700001T0000ADe6:ba0000T0000600001jU=Sh000200000P=k]>3koYfXooooo?RY0000T0000
60000000P3l000200000P000P3l000200000P2501`0<0000000000A0000<0000000004H0000D0000
200004M4BD<300009@0000`0000>0020AP0003@0000X0000ADe6:bY0000T000060000000P3l00020
0000P000P3l000200000P24000080000HP0000`000010000C00006@000010000000009`9003g1`00
0@000000002L2@00n0L002T0ZP00000000000000P3l0000000000000P3l000000000000000000000
000000000000000000000280000<0000ooooodH0000L0000400004E=AR/2@00030000000000>0000
50000000000@00005000
\>"], "Graphics",
     GeneratedCell->False,
     CellAutoOverwrite->False,
     ImageSize->{604., 501.02798982188295`},
     ImageMargins->{{2, 0}, {0, 0}},ExpressionUUID->
     "39cc1662-14cd-4d32-9673-d23d995a0774"], "\[IndentingNewLine]", "see", 
    " ", "the", " ", "main", " ", "text", " ", "of", " ", "the", " ", 
    "article"}], "*)"}], "\[IndentingNewLine]", "\[IndentingNewLine]", 
  RowBox[{
   RowBox[{
    RowBox[{"pX", "=", "1"}], ";", 
    RowBox[{"pC", "=", "0.000124"}], ";", 
    RowBox[{"(*", 
     RowBox[{"0.0002", ";", "0.0015", ";"}], "*)"}], "\[IndentingNewLine]", 
    RowBox[{"pD", "=", "0.002"}], ";", 
    RowBox[{"(*", 
     RowBox[{"0.002", ";", "0.021112", ";"}], "*)"}], "\[IndentingNewLine]", 
    RowBox[{"kdegr", "=", "0.0"}], ";"}], "\[IndentingNewLine]", 
   RowBox[{
    RowBox[{"kaSx", "=", "0"}], ";", 
    RowBox[{"kSx", "=", "1.0"}], ";"}], "\[IndentingNewLine]", 
   RowBox[{
    RowBox[{"kin", "=", "0"}], ";"}], "\[IndentingNewLine]", 
   RowBox[{
    RowBox[{"kKE", "=", "2"}], ";", 
    RowBox[{"kKD", "=", "1"}], ";"}], "\[IndentingNewLine]", 
   RowBox[{
    RowBox[{
     RowBox[{"WW", "[", 
      RowBox[{"x_", ",", "xC_"}], "]"}], "=", 
     RowBox[{
      RowBox[{"(", 
       RowBox[{"kaSx", "+", 
        RowBox[{"kSx", " ", "x"}]}], ")"}], " ", 
      RowBox[{"(", 
       RowBox[{"1", "-", 
        RowBox[{"x", "/", "xC"}]}], ")"}]}]}], ";"}], "\[IndentingNewLine]", 
   RowBox[{
    RowBox[{
     RowBox[{"RR", "[", "x_", "]"}], "=", 
     RowBox[{"Exp", "[", 
      RowBox[{
       RowBox[{"-", "x"}], "/", "kKE"}], "]"}]}], ";"}], 
   "\[IndentingNewLine]", 
   RowBox[{
    RowBox[{
     RowBox[{"HH", "[", "x_", "]"}], "=", 
     RowBox[{"x", 
      RowBox[{
       RowBox[{"(", 
        RowBox[{"1", "-", 
         RowBox[{"RR", "[", "x", "]"}]}], ")"}], "/", 
       RowBox[{"(", 
        RowBox[{
         RowBox[{"kKD", " ", 
          RowBox[{"RR", "[", "x", "]"}]}], "+", " ", 
         RowBox[{"x", " ", 
          RowBox[{"(", 
           RowBox[{"1", "-", 
            RowBox[{"RR", "[", "x", "]"}]}], ")"}]}]}], ")"}]}]}]}], ";"}], 
   "\[IndentingNewLine]", 
   RowBox[{
    RowBox[{
     RowBox[{"dHdx", "[", "x_", "]"}], "=", 
     RowBox[{"kKD", " ", 
      RowBox[{"RR", "[", "x", "]"}], 
      RowBox[{
       RowBox[{"(", 
        RowBox[{
         RowBox[{"(", 
          RowBox[{"1", "+", 
           RowBox[{"x", "/", "kKE"}]}], ")"}], "-", 
         RowBox[{"RR", "[", "x", "]"}]}], ")"}], "/", 
       RowBox[{
        RowBox[{"(", 
         RowBox[{
          RowBox[{"kKD", " ", 
           RowBox[{"RR", "[", "x", "]"}]}], "+", " ", 
          RowBox[{"x", " ", 
           RowBox[{"(", 
            RowBox[{"1", "-", 
             RowBox[{"RR", "[", "x", "]"}]}], ")"}]}]}], ")"}], "^", 
        "2"}]}]}]}], ";"}], "\[IndentingNewLine]", 
   RowBox[{
    RowBox[{
     RowBox[{"YY", "[", 
      RowBox[{"x_", ",", "xD_"}], "]"}], "=", 
     RowBox[{
      RowBox[{
       RowBox[{"HH", "[", "x", "]"}], " ", "xD"}], "+", "kdegr"}]}], ";"}], 
   "\[IndentingNewLine]", 
   RowBox[{
    RowBox[{
     RowBox[{"dxdt", "[", 
      RowBox[{"x_", ",", "xC_", ",", "xD_"}], "]"}], "=", 
     RowBox[{"kin", "+", 
      RowBox[{"x", 
       RowBox[{"(", 
        RowBox[{
         RowBox[{"WW", "[", 
          RowBox[{"x", ",", "xC"}], "]"}], "-", 
         RowBox[{"YY", "[", 
          RowBox[{"x", ",", "xD"}], "]"}]}], ")"}]}]}]}], ";"}], 
   "\[IndentingNewLine]", 
   RowBox[{
    RowBox[{
     RowBox[{"dWdx", "[", 
      RowBox[{"x_", ",", "xC_"}], "]"}], "=", 
     RowBox[{"kSx", "-", 
      RowBox[{
       RowBox[{"(", 
        RowBox[{"kaSx", "+", 
         RowBox[{"2", " ", "kSx", " ", "x"}]}], ")"}], "/", "xC"}]}]}], ";"}],
    "\[IndentingNewLine]", 
   RowBox[{
    RowBox[{
     RowBox[{"uwcoef", "[", 
      RowBox[{"x_", ",", "xC_"}], "]"}], "=", 
     RowBox[{"pC", " ", "x", " ", 
      RowBox[{
       RowBox[{"(", 
        RowBox[{
         RowBox[{"(", 
          RowBox[{"kaSx", "+", 
           RowBox[{"kSx", " ", "x"}]}], ")"}], "/", "xC"}], ")"}], "^", 
       "2"}]}]}], ";"}], "\[IndentingNewLine]", 
   RowBox[{
    RowBox[{
     RowBox[{"ui", "[", 
      RowBox[{"x_", ",", "xC_", ",", "0"}], "]"}], "=", 
     RowBox[{"kSx", 
      RowBox[{"(", 
       RowBox[{"kin", "+", 
        RowBox[{"x", " ", 
         RowBox[{"(", 
          RowBox[{"kaSx", "+", 
           RowBox[{"kSx", " ", "x"}]}], ")"}]}]}], ")"}]}]}], " ", ";"}], 
   "\[IndentingNewLine]", 
   RowBox[{
    RowBox[{
     RowBox[{"ui", "[", 
      RowBox[{"x_", ",", "xC_", ",", "1"}], "]"}], "=", 
     RowBox[{
      RowBox[{"-", 
       RowBox[{"(", 
        RowBox[{
         RowBox[{"kin", 
          RowBox[{"(", 
           RowBox[{"kaSx", "+", 
            RowBox[{"2", "kSx", " ", "x"}]}], ")"}]}], " ", "+", 
         RowBox[{"x", 
          RowBox[{"(", 
           RowBox[{"kaSx", "+", " ", 
            RowBox[{"kSx", " ", "x"}]}], ")"}], 
          RowBox[{"(", 
           RowBox[{"kaSx", "+", 
            RowBox[{"3", "kSx", " ", "x"}]}], ")"}]}]}], ")"}]}], "/", 
      "xC"}]}], ";"}], "\[IndentingNewLine]", 
   RowBox[{
    RowBox[{
     RowBox[{"ui", "[", 
      RowBox[{"x_", ",", "xC_", ",", "2"}], "]"}], "=", 
     RowBox[{
      RowBox[{"(", 
       RowBox[{"kaSx", "+", " ", 
        RowBox[{"kSx", " ", "x"}]}], ")"}], 
      RowBox[{"(", 
       RowBox[{"kaSx", "+", 
        RowBox[{"2", "kSx", " ", "x"}]}], ")"}], 
      RowBox[{
       RowBox[{"(", 
        RowBox[{"x", "/", "xC"}], ")"}], "^", "2"}]}]}], ";"}], 
   "\[IndentingNewLine]", 
   RowBox[{
    RowBox[{
     RowBox[{"ui", "[", 
      RowBox[{"x_", ",", "xC_", ",", "3"}], "]"}], "=", 
     RowBox[{
      RowBox[{"-", 
       RowBox[{"uwcoef", "[", 
        RowBox[{"x", ",", "xC"}], "]"}]}], " ", 
      RowBox[{"ui", "[", 
       RowBox[{"x", ",", "xC", ",", "1"}], "]"}]}]}], ";"}], 
   "\[IndentingNewLine]", 
   RowBox[{
    RowBox[{
     RowBox[{"ui", "[", 
      RowBox[{"x_", ",", "xC_", ",", "4"}], "]"}], "=", 
     RowBox[{
      RowBox[{"uwcoef", "[", 
       RowBox[{"x", ",", "xC"}], "]"}], 
      RowBox[{"(", 
       RowBox[{
        RowBox[{
         RowBox[{"(", 
          RowBox[{"x", "/", "xC"}], ")"}], " ", 
         RowBox[{"ui", "[", 
          RowBox[{"x", ",", "xC", ",", "1"}], "]"}]}], "-", 
        RowBox[{"2", 
         RowBox[{"ui", "[", 
          RowBox[{"x", ",", "xC", ",", "2"}], "]"}]}]}], ")"}]}]}], ";"}], 
   "\[IndentingNewLine]", 
   RowBox[{
    RowBox[{
     RowBox[{"ui", "[", 
      RowBox[{"x_", ",", "xC_", ",", "5"}], "]"}], "=", 
     RowBox[{
      RowBox[{"uwcoef", "[", 
       RowBox[{"x", ",", "xC"}], "]"}], 
      RowBox[{"(", 
       RowBox[{
        RowBox[{"2", 
         RowBox[{"(", 
          RowBox[{"x", "/", "xC"}], ")"}], 
         RowBox[{"ui", "[", 
          RowBox[{"x", ",", "xC", ",", "2"}], "]"}]}], "-", 
        RowBox[{"3", 
         RowBox[{"ui", "[", 
          RowBox[{"x", ",", "xC", ",", "3"}], "]"}]}]}], ")"}]}]}], ";"}], 
   "\[IndentingNewLine]", 
   RowBox[{
    RowBox[{
     RowBox[{"ui", "[", 
      RowBox[{"x_", ",", "xC_", ",", "6"}], "]"}], "=", 
     RowBox[{
      RowBox[{"uwcoef", "[", 
       RowBox[{"x", ",", "xC"}], "]"}], 
      RowBox[{"(", 
       RowBox[{
        RowBox[{"3", 
         RowBox[{"(", 
          RowBox[{"x", "/", "xC"}], ")"}], " ", 
         RowBox[{"ui", "[", 
          RowBox[{"x", ",", "xC", ",", "3"}], "]"}]}], "-", 
        RowBox[{"4", 
         RowBox[{"ui", "[", 
          RowBox[{"x", ",", "xC", ",", "4"}], "]"}]}]}], ")"}]}]}], ";"}], 
   "\[IndentingNewLine]", 
   RowBox[{
    RowBox[{
     RowBox[{"ui", "[", 
      RowBox[{"x_", ",", "xC_", ",", "7"}], "]"}], "=", 
     RowBox[{
      RowBox[{"uwcoef", "[", 
       RowBox[{"x", ",", "xC"}], "]"}], 
      RowBox[{"(", 
       RowBox[{
        RowBox[{"4", 
         RowBox[{"(", 
          RowBox[{"x", "/", "xC"}], ")"}], " ", 
         RowBox[{"ui", "[", 
          RowBox[{"x", ",", "xC", ",", "4"}], "]"}]}], "-", 
        RowBox[{"5", 
         RowBox[{"ui", "[", 
          RowBox[{"x", ",", "xC", ",", "5"}], "]"}]}]}], ")"}]}]}], ";"}], 
   "\[IndentingNewLine]", 
   RowBox[{
    RowBox[{
     RowBox[{"ui", "[", 
      RowBox[{"x_", ",", "xC_", ",", "8"}], "]"}], "=", 
     RowBox[{
      RowBox[{"uwcoef", "[", 
       RowBox[{"x", ",", "xC"}], "]"}], 
      RowBox[{"(", 
       RowBox[{
        RowBox[{"5", 
         RowBox[{"(", 
          RowBox[{"x", "/", "xC"}], ")"}], " ", 
         RowBox[{"ui", "[", 
          RowBox[{"x", ",", "xC", ",", "5"}], "]"}]}], "-", 
        RowBox[{"6", 
         RowBox[{"ui", "[", 
          RowBox[{"x", ",", "xC", ",", "6"}], "]"}]}]}], ")"}]}]}], ";"}], 
   "\[IndentingNewLine]", 
   RowBox[{
    RowBox[{
     RowBox[{"ui", "[", 
      RowBox[{"x_", ",", "xC_", ",", "9"}], "]"}], "=", 
     RowBox[{
      RowBox[{"uwcoef", "[", 
       RowBox[{"x", ",", "xC"}], "]"}], 
      RowBox[{"(", 
       RowBox[{
        RowBox[{"6", 
         RowBox[{"(", 
          RowBox[{"x", "/", "xC"}], ")"}], " ", 
         RowBox[{"ui", "[", 
          RowBox[{"x", ",", "xC", ",", "6"}], "]"}]}], "-", 
        RowBox[{"7", 
         RowBox[{"ui", "[", 
          RowBox[{"x", ",", "xC", ",", "7"}], "]"}]}]}], ")"}]}]}], ";"}], 
   "\[IndentingNewLine]", 
   RowBox[{
    RowBox[{
     RowBox[{"ui", "[", 
      RowBox[{"x_", ",", "xC_", ",", "10"}], "]"}], "=", 
     RowBox[{
      RowBox[{"uwcoef", "[", 
       RowBox[{"x", ",", "xC"}], "]"}], 
      RowBox[{"(", 
       RowBox[{
        RowBox[{"7", 
         RowBox[{"(", 
          RowBox[{"x", "/", "xC"}], ")"}], " ", 
         RowBox[{"ui", "[", 
          RowBox[{"x", ",", "xC", ",", "7"}], "]"}]}], "-", 
        RowBox[{"8", 
         RowBox[{"ui", "[", 
          RowBox[{"x", ",", "xC", ",", "8"}], "]"}]}]}], ")"}]}]}], ";"}], 
   "\[IndentingNewLine]", 
   RowBox[{
    RowBox[{
     RowBox[{"ui", "[", 
      RowBox[{"x_", ",", "xC_", ",", "11"}], "]"}], "=", 
     RowBox[{
      RowBox[{"uwcoef", "[", 
       RowBox[{"x", ",", "xC"}], "]"}], 
      RowBox[{"(", 
       RowBox[{
        RowBox[{"8", 
         RowBox[{"(", 
          RowBox[{"x", "/", "xC"}], ")"}], " ", 
         RowBox[{"ui", "[", 
          RowBox[{"x", ",", "xC", ",", "8"}], "]"}]}], "-", 
        RowBox[{"9", 
         RowBox[{"ui", "[", 
          RowBox[{"x", ",", "xC", ",", "9"}], "]"}]}]}], ")"}]}]}], ";"}], 
   "\[IndentingNewLine]", 
   RowBox[{
    RowBox[{
     RowBox[{"ui", "[", 
      RowBox[{"x_", ",", "xC_", ",", "12"}], "]"}], "=", 
     RowBox[{
      RowBox[{"uwcoef", "[", 
       RowBox[{"x", ",", "xC"}], "]"}], 
      RowBox[{"(", 
       RowBox[{
        RowBox[{"9", 
         RowBox[{"(", 
          RowBox[{"x", "/", "xC"}], ")"}], " ", 
         RowBox[{"ui", "[", 
          RowBox[{"x", ",", "xC", ",", "9"}], "]"}]}], "-", 
        RowBox[{"10", 
         RowBox[{"ui", "[", 
          RowBox[{"x", ",", "xC", ",", "10"}], "]"}]}]}], ")"}]}]}], ";"}], 
   "\[IndentingNewLine]", 
   RowBox[{
    RowBox[{
     RowBox[{"ui", "[", 
      RowBox[{"x_", ",", "xC_", ",", "13"}], "]"}], "=", 
     RowBox[{
      RowBox[{"uwcoef", "[", 
       RowBox[{"x", ",", "xC"}], "]"}], 
      RowBox[{"(", 
       RowBox[{
        RowBox[{"10", 
         RowBox[{"(", 
          RowBox[{"x", "/", "xC"}], ")"}], 
         RowBox[{"ui", "[", 
          RowBox[{"x", ",", "xC", ",", "10"}], "]"}]}], "-", 
        RowBox[{"11", 
         RowBox[{"ui", "[", 
          RowBox[{"x", ",", "xC", ",", "11"}], "]"}]}]}], ")"}]}]}], ";"}], 
   "\[IndentingNewLine]", 
   RowBox[{
    RowBox[{
     RowBox[{"ui", "[", 
      RowBox[{"x_", ",", "xC_", ",", "14"}], "]"}], "=", 
     RowBox[{
      RowBox[{"uwcoef", "[", 
       RowBox[{"x", ",", "xC"}], "]"}], " ", 
      RowBox[{"(", 
       RowBox[{
        RowBox[{"11", 
         RowBox[{"(", 
          RowBox[{"x", "/", "xC"}], ")"}], 
         RowBox[{"ui", "[", 
          RowBox[{"x", ",", "xC", ",", "11"}], "]"}]}], "-", 
        RowBox[{"12", 
         RowBox[{"ui", "[", 
          RowBox[{"x", ",", "xC", ",", "12"}], "]"}]}]}], ")"}]}]}], ";"}], 
   "\[IndentingNewLine]", "\[IndentingNewLine]", 
   RowBox[{
    RowBox[{
     RowBox[{"wi", "[", 
      RowBox[{"x_", ",", "xC_", ",", "0"}], "]"}], "=", 
     RowBox[{
      RowBox[{"-", "kSx"}], " ", "x"}]}], " ", ";"}], "\[IndentingNewLine]", 
   RowBox[{
    RowBox[{
     RowBox[{"wi", "[", 
      RowBox[{"x_", ",", "xC_", ",", "1"}], "]"}], "=", 
     RowBox[{
      RowBox[{"(", 
       RowBox[{"kaSx", "+", 
        RowBox[{"2", " ", "kSx", " ", "x"}]}], ")"}], 
      RowBox[{"(", 
       RowBox[{"x", "/", "xC"}], ")"}]}]}], ";"}], "\[IndentingNewLine]", 
   RowBox[{
    RowBox[{
     RowBox[{"wi", "[", 
      RowBox[{"x_", ",", "xC_", ",", "2"}], "]"}], "=", "0"}], ";"}], 
   "\[IndentingNewLine]", 
   RowBox[{
    RowBox[{
     RowBox[{"wi", "[", 
      RowBox[{"x_", ",", "xC_", ",", "3"}], "]"}], "=", 
     RowBox[{
      RowBox[{"-", 
       RowBox[{"uwcoef", "[", 
        RowBox[{"x", ",", "xC"}], "]"}]}], " ", 
      RowBox[{"wi", "[", 
       RowBox[{"x", ",", "xC", ",", "1"}], "]"}]}]}], ";"}], 
   "\[IndentingNewLine]", 
   RowBox[{
    RowBox[{
     RowBox[{"wi", "[", 
      RowBox[{"x_", ",", "xC_", ",", "4"}], "]"}], "=", 
     RowBox[{
      RowBox[{"uwcoef", "[", 
       RowBox[{"x", ",", "xC"}], "]"}], 
      RowBox[{"(", 
       RowBox[{
        RowBox[{
         RowBox[{"(", 
          RowBox[{"x", "/", "xC"}], ")"}], " ", 
         RowBox[{"wi", "[", 
          RowBox[{"x", ",", "xC", ",", "1"}], "]"}]}], "-", 
        RowBox[{"2", 
         RowBox[{"wi", "[", 
          RowBox[{"x", ",", "xC", ",", "2"}], "]"}]}]}], ")"}]}]}], ";"}], 
   "\[IndentingNewLine]", 
   RowBox[{
    RowBox[{
     RowBox[{"wi", "[", 
      RowBox[{"x_", ",", "xC_", ",", "5"}], "]"}], "=", 
     RowBox[{
      RowBox[{"uwcoef", "[", 
       RowBox[{"x", ",", "xC"}], "]"}], 
      RowBox[{"(", 
       RowBox[{
        RowBox[{"2", 
         RowBox[{"(", 
          RowBox[{"x", "/", "xC"}], ")"}], " ", 
         RowBox[{"wi", "[", 
          RowBox[{"x", ",", "xC", ",", "2"}], "]"}]}], "-", 
        RowBox[{"3", 
         RowBox[{"wi", "[", 
          RowBox[{"x", ",", "xC", ",", "3"}], "]"}]}]}], ")"}]}]}], ";"}], 
   "\[IndentingNewLine]", 
   RowBox[{
    RowBox[{
     RowBox[{"wi", "[", 
      RowBox[{"x_", ",", "xC_", ",", "6"}], "]"}], "=", 
     RowBox[{
      RowBox[{"uwcoef", "[", 
       RowBox[{"x", ",", "xC"}], "]"}], 
      RowBox[{"(", 
       RowBox[{
        RowBox[{"3", 
         RowBox[{"(", 
          RowBox[{"x", "/", "xC"}], ")"}], " ", 
         RowBox[{"wi", "[", 
          RowBox[{"x", ",", "xC", ",", "3"}], "]"}]}], "-", 
        RowBox[{"4", 
         RowBox[{"wi", "[", 
          RowBox[{"x", ",", "xC", ",", "4"}], "]"}]}]}], ")"}]}]}], ";"}], 
   "\[IndentingNewLine]", 
   RowBox[{
    RowBox[{
     RowBox[{"wi", "[", 
      RowBox[{"x_", ",", "xC_", ",", "7"}], "]"}], "=", 
     RowBox[{
      RowBox[{"uwcoef", "[", 
       RowBox[{"x", ",", "xC"}], "]"}], 
      RowBox[{"(", 
       RowBox[{
        RowBox[{"4", 
         RowBox[{"(", 
          RowBox[{"x", "/", "xC"}], ")"}], " ", 
         RowBox[{"wi", "[", 
          RowBox[{"x", ",", "xC", ",", "4"}], "]"}]}], "-", 
        RowBox[{"5", 
         RowBox[{"wi", "[", 
          RowBox[{"x", ",", "xC", ",", "5"}], "]"}]}]}], ")"}]}]}], ";"}], 
   "\[IndentingNewLine]", 
   RowBox[{
    RowBox[{
     RowBox[{"wi", "[", 
      RowBox[{"x_", ",", "xC_", ",", "8"}], "]"}], "=", 
     RowBox[{
      RowBox[{"uwcoef", "[", 
       RowBox[{"x", ",", "xC"}], "]"}], 
      RowBox[{"(", 
       RowBox[{
        RowBox[{"5", 
         RowBox[{"(", 
          RowBox[{"x", "/", "xC"}], ")"}], " ", 
         RowBox[{"wi", "[", 
          RowBox[{"x", ",", "xC", ",", "5"}], "]"}]}], "-", 
        RowBox[{"6", 
         RowBox[{"wi", "[", 
          RowBox[{"x", ",", "xC", ",", "6"}], "]"}]}]}], ")"}]}]}], ";"}], 
   "\[IndentingNewLine]", 
   RowBox[{
    RowBox[{
     RowBox[{"wi", "[", 
      RowBox[{"x_", ",", "xC_", ",", "9"}], "]"}], "=", 
     RowBox[{
      RowBox[{"uwcoef", "[", 
       RowBox[{"x", ",", "xC"}], "]"}], 
      RowBox[{"(", 
       RowBox[{
        RowBox[{"6", 
         RowBox[{"(", 
          RowBox[{"x", "/", "xC"}], ")"}], 
         RowBox[{"wi", "[", 
          RowBox[{"x", ",", "xC", ",", "6"}], "]"}]}], "-", 
        RowBox[{"7", 
         RowBox[{"wi", "[", 
          RowBox[{"x", ",", "xC", ",", "7"}], "]"}]}]}], ")"}]}]}], ";"}], 
   "\[IndentingNewLine]", 
   RowBox[{
    RowBox[{
     RowBox[{"wi", "[", 
      RowBox[{"x_", ",", "xC_", ",", "10"}], "]"}], "=", 
     RowBox[{
      RowBox[{"uwcoef", "[", 
       RowBox[{"x", ",", "xC"}], "]"}], 
      RowBox[{"(", 
       RowBox[{
        RowBox[{"7", 
         RowBox[{"(", 
          RowBox[{"x", "/", "xC"}], ")"}], " ", 
         RowBox[{"wi", "[", 
          RowBox[{"x", ",", "xC", ",", "7"}], "]"}]}], "-", 
        RowBox[{"8", 
         RowBox[{"wi", "[", 
          RowBox[{"x", ",", "xC", ",", "8"}], "]"}]}]}], ")"}]}]}], ";"}], 
   "\[IndentingNewLine]", 
   RowBox[{
    RowBox[{
     RowBox[{"wi", "[", 
      RowBox[{"x_", ",", "xC_", ",", "11"}], "]"}], "=", 
     RowBox[{
      RowBox[{"uwcoef", "[", 
       RowBox[{"x", ",", "xC"}], "]"}], 
      RowBox[{"(", 
       RowBox[{
        RowBox[{"8", 
         RowBox[{"(", 
          RowBox[{"x", "/", "xC"}], ")"}], " ", 
         RowBox[{"wi", "[", 
          RowBox[{"x", ",", "xC", ",", "8"}], "]"}]}], "-", 
        RowBox[{"9", 
         RowBox[{"wi", "[", 
          RowBox[{"x", ",", "xC", ",", "9"}], "]"}]}]}], ")"}]}]}], ";"}], 
   "\[IndentingNewLine]", 
   RowBox[{
    RowBox[{
     RowBox[{"wi", "[", 
      RowBox[{"x_", ",", "xC_", ",", "12"}], "]"}], "=", 
     RowBox[{
      RowBox[{"uwcoef", "[", 
       RowBox[{"x", ",", "xC"}], "]"}], 
      RowBox[{"(", 
       RowBox[{
        RowBox[{"9", 
         RowBox[{"(", 
          RowBox[{"x", "/", "xC"}], ")"}], " ", 
         RowBox[{"wi", "[", 
          RowBox[{"x", ",", "xC", ",", "9"}], "]"}]}], "-", 
        RowBox[{"10", 
         RowBox[{"wi", "[", 
          RowBox[{"x", ",", "xC", ",", "10"}], "]"}]}]}], ")"}]}]}], ";"}], 
   "\[IndentingNewLine]", 
   RowBox[{
    RowBox[{
     RowBox[{"wi", "[", 
      RowBox[{"x_", ",", "xC_", ",", "13"}], "]"}], "=", 
     RowBox[{
      RowBox[{"uwcoef", "[", 
       RowBox[{"x", ",", "xC"}], "]"}], 
      RowBox[{"(", 
       RowBox[{
        RowBox[{"10", 
         RowBox[{"(", 
          RowBox[{"x", "/", "xC"}], ")"}], " ", 
         RowBox[{"wi", "[", 
          RowBox[{"x", ",", "xC", ",", "10"}], "]"}]}], "-", 
        RowBox[{"11", 
         RowBox[{"wi", "[", 
          RowBox[{"x", ",", "xC", ",", "11"}], "]"}]}]}], ")"}]}]}], ";"}], 
   "\[IndentingNewLine]", 
   RowBox[{
    RowBox[{
     RowBox[{"wi", "[", 
      RowBox[{"x_", ",", "xC_", ",", "14"}], "]"}], "=", 
     RowBox[{
      RowBox[{"uwcoef", "[", 
       RowBox[{"x", ",", "xC"}], "]"}], " ", 
      RowBox[{"(", 
       RowBox[{
        RowBox[{"11", 
         RowBox[{"(", 
          RowBox[{"x", "/", "xC"}], ")"}], " ", 
         RowBox[{"wi", "[", 
          RowBox[{"x", ",", "xC", ",", "11"}], "]"}]}], "-", 
        RowBox[{"12", 
         RowBox[{"wi", "[", 
          RowBox[{"x", ",", "xC", ",", "12"}], "]"}]}]}], ")"}]}]}], ";"}], 
   "\[IndentingNewLine]", 
   RowBox[{
    RowBox[{"imin", "=", "0"}], ";"}], "\[IndentingNewLine]", 
   RowBox[{
    RowBox[{"iminp1", "=", 
     RowBox[{"imin", "+", "1"}]}], ";"}], "\[IndentingNewLine]", 
   RowBox[{
    RowBox[{"imax", "=", "7"}], ";"}], "\[IndentingNewLine]", 
   RowBox[{
    RowBox[{
     RowBox[{"dFdt", "[", 
      RowBox[{"x_", ",", "xC_", ",", "xD_"}], "]"}], "=", 
     RowBox[{
      RowBox[{"Sum", "[", " ", 
       RowBox[{
        RowBox[{"ui", "[", 
         RowBox[{"x", ",", "xC", ",", "i"}], "]"}], ",", 
        RowBox[{"{", 
         RowBox[{"i", ",", "imin", ",", "imax"}], "}"}]}], "]"}], "+", 
      RowBox[{
       RowBox[{"YY", "[", 
        RowBox[{"x", ",", "xD"}], "]"}], 
       RowBox[{"Sum", "[", " ", 
        RowBox[{
         RowBox[{"wi", "[", 
          RowBox[{"x", ",", "xC", ",", "i"}], "]"}], ",", 
         RowBox[{"{", 
          RowBox[{"i", ",", "imin", ",", "imax"}], "}"}]}], "]"}]}]}]}], 
    ";"}], "\[IndentingNewLine]", 
   RowBox[{
    RowBox[{
     RowBox[{"mCddFdtdC", "[", 
      RowBox[{"x_", ",", "xC_", ",", "xD_"}], "]"}], "=", 
     RowBox[{
      RowBox[{"-", 
       RowBox[{"Sum", "[", " ", 
        RowBox[{
         RowBox[{"i", " ", 
          RowBox[{"ui", "[", 
           RowBox[{"x", ",", "xC", ",", "i"}], "]"}]}], ",", 
         RowBox[{"{", 
          RowBox[{"i", ",", "iminp1", ",", "imax"}], "}"}]}], "]"}]}], "-", 
      RowBox[{
       RowBox[{"YY", "[", 
        RowBox[{"x", ",", "xD"}], "]"}], 
       RowBox[{"Sum", "[", " ", 
        RowBox[{
         RowBox[{"i", " ", 
          RowBox[{"wi", "[", 
           RowBox[{"x", ",", "xC", ",", "i"}], "]"}]}], ",", 
         RowBox[{"{", 
          RowBox[{"i", ",", "iminp1", ",", "imax"}], "}"}]}], "]"}]}]}]}], 
    ";", " ", 
    RowBox[{"(*", 
     RowBox[{
      RowBox[{"D", "[", 
       RowBox[{
        RowBox[{"dFdt", "[", 
         RowBox[{"x", ",", "xC", ",", "xD"}], "]"}], ",", "xC"}], "]"}], 
      ";"}], "*)"}], "\[IndentingNewLine]", 
    RowBox[{
     RowBox[{"ddFdtdD", "[", 
      RowBox[{"x_", ",", "xC_"}], "]"}], "=", 
     RowBox[{
      RowBox[{"HH", "[", "x", "]"}], 
      RowBox[{"Sum", "[", " ", 
       RowBox[{
        RowBox[{"wi", "[", 
         RowBox[{"x", ",", "xC", ",", "i"}], "]"}], ",", 
        RowBox[{"{", 
         RowBox[{"i", ",", "imin", ",", "imax"}], "}"}]}], "]"}]}]}], ";", 
    RowBox[{"(*", 
     RowBox[{
      RowBox[{"D", "[", 
       RowBox[{
        RowBox[{"dFdt", "[", 
         RowBox[{"x", ",", "xC", ",", "xD"}], "]"}], ",", "xD"}], "]"}], 
      ";"}], "*)"}], "\[IndentingNewLine]", "\[IndentingNewLine]", 
    RowBox[{
     RowBox[{"{", 
      RowBox[{"x0", ",", "C0", ",", "D0"}], "}"}], "=", 
     RowBox[{"{", 
      RowBox[{
      "0.3062528084398824`", ",", "41.125445392859696`", ",", 
       "6.302090787873766`"}], "}"}]}], ";"}], "\[IndentingNewLine]", 
   "\[IndentingNewLine]", 
   RowBox[{
    RowBox[{"Tmax", "=", "300000"}], ";"}], "\[IndentingNewLine]", 
   RowBox[{
    RowBox[{"slv", "=", 
     RowBox[{"NDSolve", "[", 
      RowBox[{
       RowBox[{"{", "\[IndentingNewLine]", 
        RowBox[{
         RowBox[{
          RowBox[{
           RowBox[{"xx", "'"}], "[", "t", "]"}], "\[Equal]", 
          RowBox[{"pX", " ", 
           RowBox[{"dxdt", "[", 
            RowBox[{
             RowBox[{"xx", "[", "t", "]"}], ",", 
             RowBox[{"CC", "[", "t", "]"}], ",", 
             RowBox[{"DD", "[", "t", "]"}]}], "]"}]}]}], ",", 
         "\[IndentingNewLine]", 
         RowBox[{
          RowBox[{
           RowBox[{"CC", "'"}], "[", "t", "]"}], "\[Equal]", 
          RowBox[{"pX", " ", "pC", " ", 
           RowBox[{"WW", "[", 
            RowBox[{
             RowBox[{"xx", "[", "t", "]"}], ",", 
             RowBox[{"CC", "[", "t", "]"}]}], "]"}], " ", 
           RowBox[{"mCddFdtdC", "[", 
            RowBox[{
             RowBox[{"xx", "[", "t", "]"}], ",", 
             RowBox[{"CC", "[", "t", "]"}], ",", 
             RowBox[{"DD", "[", "t", "]"}]}], "]"}]}]}], " ", ",", 
         "\[IndentingNewLine]", 
         RowBox[{
          RowBox[{
           RowBox[{"DD", "'"}], "[", "t", "]"}], "\[Equal]", 
          RowBox[{"pX", " ", "pD", " ", 
           RowBox[{"WW", "[", 
            RowBox[{
             RowBox[{"xx", "[", "t", "]"}], ",", 
             RowBox[{"CC", "[", "t", "]"}]}], "]"}], " ", 
           RowBox[{"DD", "[", "t", "]"}], 
           RowBox[{"ddFdtdD", "[", 
            RowBox[{
             RowBox[{"xx", "[", "t", "]"}], ",", 
             RowBox[{"CC", "[", "t", "]"}]}], "]"}]}]}], " ", ",", 
         "\[IndentingNewLine]", 
         RowBox[{
          RowBox[{"xx", "[", "0", "]"}], "\[Equal]", "x0"}], ",", 
         RowBox[{
          RowBox[{"CC", "[", "0", "]"}], "\[Equal]", "C0"}], ",", 
         RowBox[{
          RowBox[{"DD", "[", "0", "]"}], "\[Equal]", "D0"}]}], "}"}], ",", 
       RowBox[{"{", 
        RowBox[{"xx", ",", "CC", ",", "DD"}], "}"}], ",", 
       RowBox[{"{", 
        RowBox[{"t", ",", "0", ",", "Tmax"}], "}"}], ",", 
       RowBox[{"MaxSteps", "->", "100000000"}]}], "]"}]}], ";"}], 
   "\[IndentingNewLine]", 
   RowBox[{
    RowBox[{"slve", "=", 
     RowBox[{"NDSolve", "[", 
      RowBox[{
       RowBox[{"{", "\[IndentingNewLine]", 
        RowBox[{
         RowBox[{
          RowBox[{
           RowBox[{"xx", "'"}], "[", "t", "]"}], "\[Equal]", 
          RowBox[{"pX", " ", 
           RowBox[{"dxdt", "[", 
            RowBox[{
             RowBox[{"xx", "[", "t", "]"}], ",", 
             RowBox[{"CC", "[", "t", "]"}], ",", 
             RowBox[{"DD", "[", "t", "]"}]}], "]"}]}]}], ",", 
         "\[IndentingNewLine]", 
         RowBox[{
          RowBox[{
           RowBox[{"CC", "'"}], "[", "t", "]"}], "\[Equal]", 
          RowBox[{"pX", " ", "pC", " ", 
           RowBox[{"WW", "[", 
            RowBox[{
             RowBox[{"xx", "[", "t", "]"}], ",", 
             RowBox[{"CC", "[", "t", "]"}]}], "]"}], " ", 
           RowBox[{"mCddFdtdC", "[", 
            RowBox[{
             RowBox[{"xx", "[", "t", "]"}], ",", 
             RowBox[{"CC", "[", "t", "]"}], ",", 
             RowBox[{"DD", "[", "t", "]"}]}], "]"}]}]}], ",", 
         "\[IndentingNewLine]", 
         RowBox[{
          RowBox[{
           RowBox[{"DD", "'"}], "[", "t", "]"}], "\[Equal]", 
          RowBox[{"pX", " ", "pD", " ", 
           RowBox[{"WW", "[", 
            RowBox[{
             RowBox[{"xx", "[", "t", "]"}], ",", 
             RowBox[{"CC", "[", "t", "]"}]}], "]"}], " ", 
           RowBox[{"DD", "[", "t", "]"}], 
           RowBox[{"ddFdtdD", "[", 
            RowBox[{
             RowBox[{"xx", "[", "t", "]"}], ",", 
             RowBox[{"CC", "[", "t", "]"}]}], "]"}]}]}], ",", 
         "\[IndentingNewLine]", 
         RowBox[{
          RowBox[{"xx", "[", "0", "]"}], "\[Equal]", 
          RowBox[{"x0", "+", "0.000000001"}]}], ",", 
         RowBox[{
          RowBox[{"CC", "[", "0", "]"}], "\[Equal]", "C0"}], ",", 
         RowBox[{
          RowBox[{"DD", "[", "0", "]"}], "\[Equal]", "D0"}]}], "}"}], ",", 
       RowBox[{"{", 
        RowBox[{"xx", ",", "CC", ",", "DD"}], "}"}], ",", 
       RowBox[{"{", 
        RowBox[{"t", ",", "0", ",", "Tmax"}], "}"}], ",", 
       RowBox[{"MaxSteps", "->", "100000000"}]}], "]"}]}], ";"}], 
   "\[IndentingNewLine]", 
   RowBox[{
    RowBox[{"{", 
     RowBox[{
      RowBox[{"xx", "[", "0", "]"}], ",", 
      RowBox[{"CC", "[", "0", "]"}], ",", 
      RowBox[{"DD", "[", "0", "]"}]}], "}"}], "/.", "slv"}], 
   "\[IndentingNewLine]", 
   RowBox[{
    RowBox[{"{", 
     RowBox[{
      RowBox[{"xx", "[", "Tmax", "]"}], ",", 
      RowBox[{"CC", "[", "Tmax", "]"}], ",", 
      RowBox[{"DD", "[", "Tmax", "]"}]}], "}"}], "/.", "slv"}], 
   "\[IndentingNewLine]", 
   RowBox[{
    RowBox[{"{", 
     RowBox[{
      RowBox[{
       RowBox[{"xx", "'"}], "[", "0", "]"}], ",", 
      RowBox[{
       RowBox[{"CC", "'"}], "[", "0", "]"}], ",", 
      RowBox[{
       RowBox[{"DD", "'"}], "[", "0", "]"}]}], "}"}], "/.", "slv"}], 
   "\[IndentingNewLine]", 
   RowBox[{
    RowBox[{"{", 
     RowBox[{
      RowBox[{
       RowBox[{"xx", "'"}], "[", "Tmax", "]"}], ",", 
      RowBox[{
       RowBox[{"CC", "'"}], "[", "Tmax", "]"}], ",", 
      RowBox[{
       RowBox[{"DD", "'"}], "[", "Tmax", "]"}]}], "}"}], "/.", "slv"}], 
   "\[IndentingNewLine]", 
   RowBox[{"Plot", "[", 
    RowBox[{
     RowBox[{"{", 
      RowBox[{
       RowBox[{
        RowBox[{"(", 
         RowBox[{
          RowBox[{"xx", "[", "t", "]"}], "/.", "slv"}], ")"}], "-", 
        RowBox[{"(", 
         RowBox[{
          RowBox[{"xx", "[", "t", "]"}], "/.", "slve"}], ")"}]}], ",", "1", 
       ",", 
       RowBox[{"-", "1"}]}], "}"}], ",", 
     RowBox[{"{", 
      RowBox[{"t", ",", 
       RowBox[{"0.", "Tmax"}], ",", "Tmax"}], "}"}], ",", 
     RowBox[{"PlotStyle", "->", "Automatic"}]}], "]"}], "\[IndentingNewLine]", 
   RowBox[{"Plot", "[", 
    RowBox[{
     RowBox[{"{", 
      RowBox[{
       RowBox[{"Evaluate", "[", 
        RowBox[{
         RowBox[{"xx", "[", "t", "]"}], "/.", "slv"}], "]"}], ",", "1", ",", 
       "0"}], "}"}], ",", 
     RowBox[{"{", 
      RowBox[{"t", ",", 
       RowBox[{"0.", "Tmax"}], ",", "Tmax"}], "}"}], ",", 
     RowBox[{"PlotStyle", "->", "Automatic"}]}], "]"}], "\[IndentingNewLine]", 
   RowBox[{"Plot", "[", 
    RowBox[{
     RowBox[{"{", 
      RowBox[{
       RowBox[{
        RowBox[{"CC", "[", "t", "]"}], "/.", "slv"}], ",", "1", ",", "0"}], 
      "}"}], ",", 
     RowBox[{"{", 
      RowBox[{"t", ",", "0", ",", "Tmax"}], "}"}], ",", 
     RowBox[{"PlotStyle", "->", "Automatic"}]}], "]"}], "\[IndentingNewLine]", 
   RowBox[{"Plot", "[", 
    RowBox[{
     RowBox[{"{", 
      RowBox[{
       RowBox[{"Evaluate", "[", 
        RowBox[{
         RowBox[{"DD", "[", "t", "]"}], "/.", "slv"}], "]"}], ",", "1", ",", 
       "0"}], "}"}], ",", 
     RowBox[{"{", 
      RowBox[{"t", ",", "0", ",", "Tmax"}], "}"}], ",", 
     RowBox[{"PlotStyle", "->", "Automatic"}]}], "]"}], 
   "\[IndentingNewLine]"}]}]], "Input",
 CellChangeTimes->{
  3.6926780111952686`*^9, 3.692678090106782*^9, {3.692678214062872*^9, 
   3.6926782188161435`*^9}, {3.6926782623076315`*^9, 3.692678286521016*^9}, {
   3.6926783293804674`*^9, 3.692678387691803*^9}, {3.692678433653432*^9, 
   3.692678500169236*^9}, {3.6926785922025003`*^9, 3.6926787330275545`*^9}, {
   3.692678780724283*^9, 3.692678788693739*^9}, {3.6926788945237923`*^9, 
   3.6926789634377337`*^9}, {3.6926790036640344`*^9, 
   3.6926790207490115`*^9}, {3.692679073062004*^9, 3.692679176687931*^9}, {
   3.692679220280424*^9, 3.692679248300027*^9}, {3.6926792914164925`*^9, 
   3.6926792969658103`*^9}, {3.692679383652768*^9, 3.692679401750804*^9}, {
   3.692679432192545*^9, 3.6926794348256955`*^9}, {3.6926794921969767`*^9, 
   3.692679493792068*^9}, 3.692679702008978*^9, {3.6926797882189083`*^9, 
   3.6926798195366993`*^9}, {3.6926798599720125`*^9, 
   3.6926798656813393`*^9}, {3.6926800644347067`*^9, 
   3.6926800712640977`*^9}, {3.6926801449263105`*^9, 
   3.6926801529117675`*^9}, {3.6926804628694963`*^9, 3.692680496707432*^9}, {
   3.6926805597700386`*^9, 3.6926805794061613`*^9}, {3.6926808288434286`*^9, 
   3.6926808536828494`*^9}, {3.692680920430667*^9, 3.6926810801288013`*^9}, {
   3.6926811847357845`*^9, 3.6926812590700364`*^9}, {3.6926813149712334`*^9, 
   3.692681326161874*^9}, {3.692681363249995*^9, 3.6926814282387123`*^9}, {
   3.692682195069583*^9, 3.6926822234992085`*^9}, {3.692682273950094*^9, 
   3.692682617790761*^9}, {3.6926826865076914`*^9, 3.6926827080449233`*^9}, {
   3.692682779596016*^9, 3.692682841771572*^9}, {3.6926828775156164`*^9, 
   3.692682918055935*^9}, {3.692682996435418*^9, 3.6926830258150983`*^9}, {
   3.69268306972561*^9, 3.6926831463779945`*^9}, {3.6926833209499793`*^9, 
   3.692683396041274*^9}, {3.692683450080365*^9, 3.6926834769859037`*^9}, {
   3.692683517272208*^9, 3.6926836547320704`*^9}, {3.6926836903121057`*^9, 
   3.6926837021577835`*^9}, {3.692683778911173*^9, 3.6926838068667717`*^9}, {
   3.6926838378015413`*^9, 3.692683968178999*^9}, {3.692684091615059*^9, 
   3.692684204699527*^9}, {3.6926842729854326`*^9, 3.692684606464506*^9}, {
   3.692685005697341*^9, 3.6926850598484383`*^9}, {3.6926853438226805`*^9, 
   3.69268535586837*^9}, {3.6926854154087753`*^9, 3.692685426452407*^9}, {
   3.6926855174066095`*^9, 3.6926855219368687`*^9}, {3.69268558578452*^9, 
   3.692685781806732*^9}, {3.692685816875738*^9, 3.6926858177917905`*^9}, {
   3.6926858690797243`*^9, 3.6926858702247896`*^9}, 3.6926943316833825`*^9, {
   3.6926946102843175`*^9, 3.6926946159266405`*^9}, {3.6926946582700624`*^9, 
   3.6926946590251055`*^9}, {3.69269640885319*^9, 3.6926964142114964`*^9}, {
   3.692696465937455*^9, 3.692696554444517*^9}, 3.6926967092653723`*^9, 
   3.692697667565184*^9, 3.6927018278351383`*^9, 3.6927020628965826`*^9, 
   3.6927022495092564`*^9, {3.692702351450087*^9, 3.6927023657729063`*^9}, {
   3.6927041753724093`*^9, 3.692704256190032*^9}, 3.692709733586321*^9, {
   3.6927098111357565`*^9, 3.6927098394033737`*^9}, {3.6927126633948965`*^9, 
   3.692712664245945*^9}, {3.692712699143941*^9, 3.6927128274012775`*^9}, {
   3.692718936691162*^9, 3.6927189947434826`*^9}, {3.6927192936645803`*^9, 
   3.692719299064889*^9}, {3.6927194768030553`*^9, 3.6927194781251307`*^9}, {
   3.6927196256785707`*^9, 3.6927196270126467`*^9}, {3.6927196770275073`*^9, 
   3.692719678696603*^9}, {3.6927197678036995`*^9, 3.69271992814787*^9}, {
   3.692719976030609*^9, 3.692719983696048*^9}, {3.692720016175905*^9, 
   3.692720035919035*^9}, {3.6927201061440516`*^9, 3.6927202658091836`*^9}, {
   3.692720378561633*^9, 3.6927203893292484`*^9}, {3.692720424512261*^9, 
   3.6927205219228325`*^9}, {3.692720564134247*^9, 3.692720573440779*^9}, {
   3.692720606826689*^9, 3.6927206086067905`*^9}, {3.692720675820635*^9, 
   3.692720765674774*^9}, {3.692720869020685*^9, 3.6927209347294436`*^9}, {
   3.692721028408802*^9, 3.692721040035467*^9}, {3.692721286223548*^9, 
   3.6927212877706366`*^9}, {3.692721542170187*^9, 3.6927215433582554`*^9}, {
   3.692721902586802*^9, 3.6927219044839106`*^9}, {3.6927219694886284`*^9, 
   3.6927219753319626`*^9}, {3.6927220677992516`*^9, 3.692722091632615*^9}, {
   3.692722129331771*^9, 3.6927221332549953`*^9}, {3.692722183356861*^9, 
   3.692722233121708*^9}, {3.69272232477695*^9, 3.6927223356905737`*^9}, {
   3.6927223866634893`*^9, 3.692722416879218*^9}, {3.692722451960224*^9, 
   3.6927224535823174`*^9}, 3.692722520302133*^9, {3.6927227393346615`*^9, 
   3.6927227682543154`*^9}, 3.6927228115357904`*^9, 3.692722860913615*^9, {
   3.6927229770422573`*^9, 3.6927229860047703`*^9}, {3.6927231367233906`*^9, 
   3.6927231382414775`*^9}, 3.6927231847721386`*^9, {3.6927232622225685`*^9, 
   3.6927233340326757`*^9}, {3.69272336924869*^9, 3.6927233998344393`*^9}, {
   3.692723473237638*^9, 3.692723477614888*^9}, {3.692750472667708*^9, 
   3.6927505176072783`*^9}, {3.6927509281457596`*^9, 
   3.6927509548832893`*^9}, {3.692751074396125*^9, 3.6927515161973944`*^9}, {
   3.6927515710615325`*^9, 3.6927516740994263`*^9}, {3.6927517081163716`*^9, 
   3.6927517399451923`*^9}, {3.692751780435508*^9, 3.692751792095175*^9}, {
   3.6927518428990808`*^9, 3.692751845353221*^9}, {3.692752047301772*^9, 
   3.692752118448841*^9}, {3.6927521586191387`*^9, 3.6927521602732334`*^9}, {
   3.6927522137262907`*^9, 3.6927522526485167`*^9}, 3.6927522892696114`*^9, {
   3.6927524178889685`*^9, 3.692752452308937*^9}, {3.692752502206791*^9, 
   3.69275250743309*^9}, {3.692752566867489*^9, 3.6927526520553617`*^9}, {
   3.6927527189021854`*^9, 3.6927527415664816`*^9}, {3.692752915701442*^9, 
   3.6927529285971794`*^9}, {3.692752986113469*^9, 3.692753053043297*^9}, {
   3.6927531180910177`*^9, 3.692753165095706*^9}, {3.6927532030418763`*^9, 
   3.6927534010172*^9}, {3.6927534401694393`*^9, 3.6927537592036867`*^9}, {
   3.6927538036242275`*^9, 3.6927538953864765`*^9}, {3.692753941772129*^9, 
   3.6927540338753977`*^9}, {3.692754067245306*^9, 3.6927541029363475`*^9}, {
   3.6927541409605227`*^9, 3.692754145885804*^9}, {3.692754209748457*^9, 
   3.692754233775831*^9}, {3.6927542921601706`*^9, 3.692754302175743*^9}, {
   3.6927549827316685`*^9, 3.6927550008987083`*^9}, 3.692755104750648*^9, {
   3.6927551642100487`*^9, 3.692755186760339*^9}, {3.6927552187661695`*^9, 
   3.692755280856721*^9}, {3.6927553597112308`*^9, 3.6927553655075626`*^9}, {
   3.692756633042061*^9, 3.692756633876109*^9}, {3.6927570884031067`*^9, 
   3.692757147679497*^9}, {3.692757178613266*^9, 3.692757188424827*^9}, 
   3.6927585948252687`*^9, {3.6927588992046785`*^9, 3.6927589206559052`*^9}, {
   3.6927590038106613`*^9, 3.692759023439784*^9}, {3.692759059105824*^9, 
   3.6927590685153627`*^9}, {3.692857819811448*^9, 3.692857820761449*^9}, {
   3.692857874371524*^9, 3.69285787836153*^9}, {3.6928579352516093`*^9, 
   3.6928579419716187`*^9}, {3.692858145801904*^9, 3.6928581502019105`*^9}, {
   3.6928585330724463`*^9, 3.6928585466924653`*^9}, {3.692858577032508*^9, 
   3.69285859282253*^9}, {3.6928586311725836`*^9, 3.692858634262588*^9}, {
   3.692858795612814*^9, 3.692858825502856*^9}, {3.692858903612965*^9, 
   3.692858915832982*^9}, {3.692858972223061*^9, 3.6928590261331367`*^9}, {
   3.6928590858332205`*^9, 3.6928590985832376`*^9}, {3.692859241423438*^9, 
   3.692859272583482*^9}, {3.6928597731941824`*^9, 3.692859809954234*^9}, 
   3.6928599014043617`*^9, {3.6928601810947533`*^9, 3.69286020705479*^9}, {
   3.692860270674879*^9, 3.6928603336749673`*^9}, {3.692860587405322*^9, 
   3.6928605974153366`*^9}, {3.692860711275496*^9, 3.6928607188355064`*^9}, 
   3.6928608546356964`*^9, {3.692867934931424*^9, 3.692867934931424*^9}, 
   3.6929337522898817`*^9, {3.692933837800001*^9, 3.692933839570004*^9}, {
   3.6929339504201593`*^9, 3.692933957510169*^9}, 3.6929340617103148`*^9, 
   3.6929342445805707`*^9, {3.6929342965306435`*^9, 3.6929343014406505`*^9}, {
   3.692934339630704*^9, 3.69293434396071*^9}, 3.692934378330758*^9, {
   3.692934437290841*^9, 3.6929344650308795`*^9}, {3.6929345351709776`*^9, 
   3.6929345478909955`*^9}, 3.692934725481244*^9, 3.6929671534465485`*^9, {
   3.692967295687685*^9, 3.6929672965557346`*^9}, 3.692967645191675*^9, {
   3.6929679873162436`*^9, 3.6929680305137143`*^9}, {3.6929680809495993`*^9, 
   3.69296815929008*^9}, 3.6929681935490394`*^9, {3.6929682946558228`*^9, 
   3.6929682946558228`*^9}, {3.692968359641539*^9, 3.6929683633687525`*^9}, {
   3.6929685969481125`*^9, 3.692968663304908*^9}, {3.6929701730794983`*^9, 
   3.6929702032815447`*^9}, {3.69297027923802*^9, 3.6929705635684175`*^9}, 
   3.692970605060477*^9, {3.69299114560356*^9, 3.69299114560356*^9}, {
   3.692992903744078*^9, 3.692992903744078*^9}, {3.813204800893817*^9, 
   3.8132048093435693`*^9}},ExpressionUUID->"b4eda318-5a91-4130-86d9-\
e713892c7192"],

Cell[BoxData[
 RowBox[{"{", 
  RowBox[{"{", 
   RowBox[{
   "0.3062528084398824`", ",", "41.125445392859696`", ",", 
    "6.302090787873766`"}], "}"}], "}"}]], "Output",
 CellChangeTimes->{
  3.692968315912038*^9, 3.692968520400734*^9, 3.6929686068656797`*^9, 
   3.6929701827515163`*^9, {3.69297027974802*^9, 3.692970334438097*^9}, {
   3.6929703716781487`*^9, 3.6929704850483074`*^9}, {3.6929705157283506`*^9, 
   3.6929705398083844`*^9}, 
   3.6929706056404777`*^9},ExpressionUUID->"3b133cf0-3503-49a3-af62-\
5cfa5a8e9534"],

Cell[BoxData[
 RowBox[{"{", 
  RowBox[{"{", 
   RowBox[{
   "0.3428861785586623`", ",", "32.30323700474591`", ",", 
    "5.629374319562346`"}], "}"}], "}"}]], "Output",
 CellChangeTimes->{
  3.692968315912038*^9, 3.692968520400734*^9, 3.6929686068656797`*^9, 
   3.6929701827515163`*^9, {3.69297027974802*^9, 3.692970334438097*^9}, {
   3.6929703716781487`*^9, 3.6929704850483074`*^9}, {3.6929705157283506`*^9, 
   3.6929705398083844`*^9}, 
   3.6929706056504774`*^9},ExpressionUUID->"72ddac67-b334-45b5-b5fe-\
972ab92866d9"],

Cell[BoxData[
 RowBox[{"{", 
  RowBox[{"{", 
   RowBox[{"2.748082901177676`*^-6", ",", "2.593547231513784`*^-8", ",", 
    RowBox[{"-", "0.00005575042086562903`"}]}], "}"}], "}"}]], "Output",
 CellChangeTimes->{
  3.692968315912038*^9, 3.692968520400734*^9, 3.6929686068656797`*^9, 
   3.6929701827515163`*^9, {3.69297027974802*^9, 3.692970334438097*^9}, {
   3.6929703716781487`*^9, 3.6929704850483074`*^9}, {3.6929705157283506`*^9, 
   3.6929705398083844`*^9}, 
   3.692970605670478*^9},ExpressionUUID->"79ea357f-8330-4fce-ae17-\
292dbe97298d"],

Cell[BoxData[
 RowBox[{"{", 
  RowBox[{"{", 
   RowBox[{"4.834661592799119`*^-6", ",", "5.1387623736821195`*^-8", ",", 
    RowBox[{"-", "0.00007724562106149644`"}]}], "}"}], "}"}]], "Output",
 CellChangeTimes->{
  3.692968315912038*^9, 3.692968520400734*^9, 3.6929686068656797`*^9, 
   3.6929701827515163`*^9, {3.69297027974802*^9, 3.692970334438097*^9}, {
   3.6929703716781487`*^9, 3.6929704850483074`*^9}, {3.6929705157283506`*^9, 
   3.6929705398083844`*^9}, 
   3.692970605670478*^9},ExpressionUUID->"a68f9250-6f5c-4f09-80b9-\
68b7afd8b8b3"],

Cell[BoxData[
 GraphicsBox[{{}, {}, 
   {Hue[0.67, 0.6, 0.6], LineBox[CompressedData["
1:eJwk2nk0lesXB3BJmpCIJEkREpIQYncqiZIkIlEiQoMx83A4ZjJnJlOiJKFI
9RDKFCGkMpYKmZIklW7vvn/9fp/13c/e+3nf97jrrnU3mdnqWjAzMTG5L2Vi
ov739kVFs7fcbnv+/V+hX1tWk/dXdcd+MRnQ/rlKK+CHqn1DWm0D03m0gvus
6s8tIQ2hNHv06NNZVaXzNUVFTC5oE4FZVfe8PwldVZ5oZsdZ1d6ZlD3eNF/K
9GqBH6pePEo7o4X8MZ9T+aG6QaFLNIcpCN218qcqOeHIXzYQgvXddvOqp104
ORqrwikzJf/6qbqQcGdRb0YkOi3oh+pR4xvzLrTo//vNzqteH3N08i2KwbxV
+I/qpOe+iVChOPSpkD+qe9hXW8VFXaNMkwr9rRqZ1j+YxpSAuUTQH9UBqcJT
N+0S0QmVf1VliGdn0UASZdNerUVA1z58tEInBfcrOscErX3rGmqqUilnxG5n
AiHb4X3NMumY71zKDHZ/HzzuyriO+ePbS2Cgbt96u+AM7D8kywzLOCW6nWiZ
WP8qZEFVxnD1Nbc5dFXq9nlVw4y5Y95FWVivHPJDlT7cz8Gwysa8YG5WNU+m
rilIKAc96TGv2upaGBzejTbt9GaCuaprB6KjbuD89zVLQGi5F3O8Ri7O445h
B41j5yqTmW7i8yjL4ga7pMOe18vRVT2D3JA4KKuUY5dHeUDJbBVUbeWfzRPP
x33snf6oDtsvKrkzgKYxK3x7wlkxbFuceIuyXaEIF1FkbpUs07mNfm/MQ0wP
lY08WlZAeeoGCycJjknPrapCM7092vuk6G2A+TPXO5Tr98wqkO7Nl4QaZQop
C46eUyNMF/R6W4bRrvHuh4h4ye7kVxl3KWuEJ+mQPK/obRcliyhnOujokceb
loReDkZHrx3SI63PXIfthtBGnvHHyJD1mLoj7R5lrsmG/WSO3fTGlVQ0bdsx
EcJW/Gqx6xxaZtRHAoROHDRz1yumHHc3WRXk5iuqPIvQap3le0AjXXqjD1sJ
5fK9hlvAeF+Wl68V2qnghhyx+8TTw6j9PxdcI078Q0OUA4VKKUc5JgmRROk/
icGe/zv2CA8paLf7EdqNpol8nVatch7Svyp3n3KrJLsYdPAblkZGoauendwF
w6SJK2YMLb5fVwl+m+2xj9N4QFnk0GElwrm05GV8DprGZLLwROS2qHQSUxnl
lMQdujCyqKLV8ByaadHFjVBoeMSRrx4tqZAFxOnuAE/3tnLKc6/8xECJ1ak8
IRLNd/6CMiwYLz1l8A1dNWO1mtSWJP/hNXhImfMg8xoSskI6o6sCPVUmuxO0
zz7dFy9YgfvG9EgDd7neR30/dNUhEXHo5hgO4vmELlpitA3SLDwkOjUf4f3z
ebaB2WOO5rg76HKd/TIgxp1lq7f6MWUdD3tpGLOW51pzBf34Gu8OKK6qL33V
jVY5sV4WXNYaG8SqPKFsbJMhByqXJ3/qZqBpVXQFYH7ml8rFQvD95urthLr1
vHvaz6OX3dEVg3CH/MHoJvQAP58YHGtQ8T+2vRL3XRMsBbxCraKrY9HDRl+2
wztn84bWWTRnfbkwtFr+kteQqsLfY/XuCVVZrgNLxc+gq8I4mMm1JxHdS6PR
TB8e9qvOWXXnf67+P7+8d+aJ0ZrNHnUzaKHPEfzkSeUFrZuiT3HeO1dJInTh
/oYgQ7TWw7GdxI/374RlKLpbz2I7+fhUo0r9MZqPtWsr0bgUEy06gfZcyylL
bvH1mLEKVeP3/kJrN2Gv3SL36Rg645gijdjZ2i55zkBrSR5TJu38D7tu3EfP
PLWXJfLPmfMCPqPPubbvIon2Wm4W62oo93x8TCPzAvGHDhxGTwfc20+M6/vX
b/H635JM+0il49ZxlrvocMlaRbJ5oyMZGkCvuayhRPwbH0fWctXi92C5TJl8
usJ6NkcNnbp36U6iuUlH1t8ZzSRj/Ui14EXS4nN5aBn2z1uBw/VDx/63aNqf
xRvBTlgqV5jtGdavHZ9QfdXi7LIY/vfdnXOqCu5VGh9s0YkLJ4QgccsK/ppM
dGubwRr41Xr8S9YrtE6djjg57Zn22G/Jc8wjvBVIldjnq2a70D2e6bJE+JXM
mX3W6Dm/YHES6O0uszkFXbS1XZIMb61dxNyMHiYf5MnhTvZXgwto8UwhYVJI
N8h5KlOH38+rLRNPOCUzr2SaoWUmnGSI4+tRdd84NG1+jSbp8pPjO/scPXS4
8xhRlPYeoc2hx36NHyNczdUZ7aL1lPdtiTtKxi8sNTynjz5E4jVI/QqtVbMM
tH/scRrJyo96HlSMHpBcokg8NTq91g2iTcV4FYjB53Xyt1c14H4/xhSIbODp
MRVAF7Tb7iRsW7KzWy6iM3zsZcinms9GpilomRJjWfLUTJJrugFdLvBAlaQu
sm9gzKHHvD/tJc4Z9+k8Yo34fRm/UyU6e+Z33dRHF/l82Eq29cGkoj+6avfy
NcDqxchtLP4/P/dGAAbW15sYD6Iz1NatIhUVbDwTq5oo5y02lSPXTh574QNo
kRdjssRu7hpj9SW0KdvLbeRQwlvl7BT0sqE0KSKisHFarvF/mwxKk78d5vnP
59BF2RVi5K1jnqmh2Avcn8NNhpRyja8d1UcP5O5TJRH3drz08EerJazfRax1
nAPZS9BCKXckidpkher1QXTtXKg8EYz4OyPD2Uy5XvYrkJ+SagXVgDaeH5En
HU3B5nqX0Cw8vfKk0KaZ/1MK+r0F534Sspyr3aXx//q4LfvJubwTIct/oj1X
c8oTOJhCSxFrodwRWLKbrPvU/0PyBDpw64gamfEXuUv80TZ0pv2kRdjaUqfk
/9zHjUbyq+9seD+IzphlOUT8z053OHK+pCwQ8fYoOc20K3zJHnThlrPqRPG6
x/6ES2idrjBVwg1V8+KpaJvjcXvJRA9LcUUj2mr/r12k3kPTWuvny/9/HyFi
5Bj7Qc5J7lbKv0+GKxFiPPJl1za0Kaw+RCQLwuro+9ApeXU6JOmXVHbDSfTn
OXtdwnq41ZvLHr3N4NJx4pTsYHQqGH041vIEGRxZo5BzHS3/2/EE0VYqWz3+
AF3nImdEHgWfHJdvQX/pnz9DxLt/1Xt/pEw/HV9mSuLF0nPqfmOucuqLMVns
QqNzrmmj3N/FZEDsnr8/dXIbmqnxiCHp4wnYlbUPvW4N2yly2EKM+8tJ9O9F
t8+Q8tKGiZ32lOk2+5eeJVtYLjZ6BmNu9YT/LIk5zpH77Drm2nWHLAhTdpEv
RxnmZ1mPWJBL07omBi3oW52jZ0hM+OHD2z6iGxq/GJEHompKf3/hedniRdbk
bZWK2CuudirnF+OyJgtG8jw3t6KTLWkXyebvUos9aOh1NnkXiHqk6FdtA8r0
C0lKjsRm68b+zZfRNgVfrUhEzdrmWX/0pYmzl0ixCeejxhQ8b3e//wLp+rEs
P70YHX4n8BKZj16U4NCAfjOzyJ4ISs77qw9Qrnp+U9iO7Hs+7cD/A3MtAy5b
Ymn6xXSC/RXVX0S5zp6Ezn/QrhahzLRTe8KBFMb1qMTvplz1MXrMnrRLd0rY
6GL9QfMcBzJb38wH1pgvGOy9QvjNn7Ny0dHXB3odCfwhMx/jsd6rTtaRmCWU
vX94B71tvZYTCdxR1Hq1Fue9Ma5xIrea8sjZd5RpR4cDHUmLRWaB/DT2O85R
7kim/yYlL1/eQeW//rI5E97kmODejZSrfPMHnIiyXJjzPQW07Om3TuR0C+Nc
wBG0lLmvM/Gz8tQ9eY4yXdHglAvJZb5Ck/JAH3sU7EIaUy9JL4rB+gzgdCMT
CpYCnXk479s0cSNcbadX5FdizhIv7UoULhjMeXZhnn2+yZ0YLdH5pDOOzoVO
N+J9XaNDhKWT6v/dnriTLKW91XP8lGkP7he5k+evlIpe7MD8xJ1WdzJ6STY9
QwO9ITPAnXAs2xbudAZ9+ccqTyKbJeyu4UyZ6eEGDTdyQkXASuAq9nOdFXQn
7l1rTkxlY74lfLEHSbdjV6utoCxkeXGJL6lewSqb2Ea5apfie0/yKWdh48Vh
rO9q2+9KVuz5wU77iznRGHQh0m8mf3HzdlEWX2fpTnQdh0c+S1KmD0bauBFn
9sHXj/ZTpvkX3/YgyTffPIs0wnoJY2U3Qva2l5jbo1P5l7qR9+8aM3cFY/09
syp3wupcE7nyOmUm2uFMbyLB+dir/z7mVZej6ET7VumFkhd4frhCiU4c1O6c
DPqA8z+6fPcm8X03Dp6aR5dESdJJhWu6/PbVr6l+RyXM6aSPK0F4sThl+ozG
bTphvhO5+jWgjzxR8yWiB4P/3tLHeh3NmgByaJA+7n2RctWfz5kMctnD7Z0u
A61d7skgwOzOz5tKmdYw+cKfcIS4n3xTivmHzTVBpG+VR2JqM+abN3UGkbvx
Hq/PfEJrFUuGEPoGT17hv2ipWz9DiU6Op/6ntd3U+QMvxK8SoW1ecfky6N02
KdFk6p7Xq4uaaA/XDzGkStGbS8aMcsaKxSZxJLrS+9g3d8p0U2mleGKm7hP1
IJay0GlOziQi2+zz0q0A8wrDa8mEWY/OofoMc667Iqmk/S39CFMf9n+3dyid
ZJ31Da+ZpTygv5UjkzgO+zYFrnrzz5zRSkzZRM3Wb8UhccoDy0su3CBrZv00
2fdSzniyTjSPDHkygltPUm5tdaPfJqWL/etiHSjT/Cpf/vtHYag/q0EYZVfn
sfxior864AB/DuWqThH3B0Q0McC/9zHl4CUZXI/JrGBgTUYnZZ1L0YHV5PmN
QOZzE5RfyC1+1UjiJYP2ii19+8/Fk+Mpr4llSRB9dCPlq/IV+rNkl3Jw5R1F
ykz74/tMYdnT4AW7Y+h81p9noPtgiKqcDfr3zUWmkNcS4vnDD33+MaspuOqH
PqpIoUxn6ltpCho9ofNepZRp1o85TYHPPExpbzPmeZ08pvDQLrysboFy1US+
kCnMh0WUdJx9R/X7aC5vCl7VMbcnxHqo81kbz5iC3/aUlM2lvVT9o5T7psAh
k9QMTb1Y31JhCskyCX+N3qMvsVaZQsmOWPNYzj78++LTaApDO8O2sVyiTE88
3G8K6ooejz5u6afqmcyWn4WAjDuXOg4PUPVnmUzPgmb+1asJTwapPFJjrRmc
0jk8sbR/iDq/c7jTHHQv/lQ8/gUteLrXHA4F32Sk/6BcJfduyByUqxavk+f8
SOXaY9/MgU/m8X6zvZRpUye5zkHXKqmkx9mYWycfPQc6LznU7K0+UfNe8788
Bwe025Pefv1M9Zss7LMAfrG/Jrp/0F7znyxg6u+2zY3Lhql+NtqTFpB6L+DW
w43D+Dw4mSxheo3So8QjlKvWr9xsCRnvrvecyKdMHze0tIR5q0sbX5mO/P/3
9ZslFDKW3Wh6OYrP22yzFbzVfbh6dw9lurCMlBWwbrbxvjVMmUlupaIVmFQ1
GYQs+kLl9LEjVsD2J2LFwZ2Umb5vcLcCG2ceu+p4dExZuxWIWW/e/dBkDP8e
KodbQ4a2Slvul3FqnvxhwQtw6+2Fsn0/KFfVFkhcgFLLlLQ+5gnqvMPKXReg
znvempefMv3N0NELMFFYzhyogb4i4HcBVFbJy1ncQF/fP3IBul9KJQifmaTO
27GSixCcFymtYz1F5Yfroi6D8iLVT0y2lJk+TFy/DOMnR9PuOWGeJX33Muiu
PMDOTUdL+DVfBoHL818649Gs7Cts4d5Oi/xTtXh+uWqALbwlyiLnN36l8q0v
1e0gfO3wu7VbKDNFmx21gz1212LrJSjT2pgN7SBn0xSzhALW6120toPL/jcG
x7Qwr5gJt4PFhzivO7hjXlDdZgeSnR/XeXdSrqoOs7CHFVs7b9x6h/2nPtja
w2fP2h2vB/H8X213e8gSydaUmcA87XikPaxzMnV7zzpN9ct0emgPrNzvutUV
0TEhnA4woNOasCoFPR9f5wAkp1JYJZMy7arLKwdImSu8a3WTctVr034HOJFx
te5pCeYGuj8coHny0A/HF3her13MESoinp3o/kOZSY873BGuvajgyTT9Rp2X
DzzjBO+9rfvMLSnT9U9edALpHXw3RS9iXqLq5gT1164oFrhQptVArBPMn5Y5
VRaBuctgnROYfr2R0fwYrdK78wpI8EZvm+ebofrdSOJzBuf6PTOPBSlX5V0X
c4Ya94nHPiKYu6UoOINx/2HtJTLodWl6zhCZx2rPeRDr94dFO8OMsucD0SuY
nzVf5QLkzPm9x9swl3q2zhUU2A37ol+j27MkXaGwQsOjtZcy06vsPa6QxiNx
/8goZRoPh6UreDaNiWss/k7lJY0lrqC0y4FTVZ4ynVtK3w1KObz6RZMwXx9z
xx0kH1/ytLiOed3OWnfIsT69LucG5Sp7lnfuEFu75/imYqyP3bncAxzcmevW
N2F9y3tLD5D5FFTI+Qfzte+2esLtJzFe86az1D6hds1e0PqHr3/9ecpVx4OG
vWBW9TpN9RLmt06yeAON3F5Md6PMJHBmtzd0kdqQJTGU6aqLCryBuWr2GmcN
uuhavA8YVhsVim75ge9jrIEO3syDqzS2oW/VvqVD9r7z9tY70GJ1X+gwUe0o
V6BKOUNqN4cvMGrCK3acoDzQY6PnC4W15LlKENbnCnz2BZa6zf26I5RN8/TF
GZBoYeW1YpIybfKoCgOkWArXV89gfZabDgNO7FUy3ME0R/nFeTcG3Hx0tG3V
2jn8++j6ggGHijxrXqhhvnXc3R/6tKvP+h/CnOES7Q+O40uZVHT+z3fl+UOq
RKzK7VOYW1h0+cN4Tv79EAfKNHsTuQCISuq6qZ6BuSLTfACIKAqoL9ygnMGZ
wx0ID7vODt2/TZm+OFQqEN5zjwttKcP+rl/PBsLOiMXJi1soDzw70hwIXX4y
4VW/sF5b7W4QbLgYaqds8JOqT5bJDYGeJVwfLplQHiB9jSGQej1JP9OcspDA
xGQI8L/KU15mR5lmpbc7FPiU61i6grHe98DrUFizjCXJvoJyhqSecDh0ZIat
vFGF+b1J7XCI3c3t3f0c56WMuocDl+1m8z2vfuLf9zMd4cDZRZNiH6Ns+jTq
6lVgy/F6mrdhHv++7eOPhBeqS+R6hCkPHM3XjoSw1+G5qyQoC2nbMSJhxcrU
MGcFylWnxiYiYZlDhb7aUcqt9WLno2Ax7cdIP50yPWTEIBqq33gbcwdR1hl9
6hINfo6sL9WvUs54+S0hGphu8pTeScJ5tUVvomGBXc7boxjPv75hFgPz7+y4
1g7hfo9Wh8eCeEfZ04ER3GdhqigWDF4s2N2apMy5waYrFkofh79U/YX9Zqc2
x8HltLzwc1y/qPMvRKvjIPXa5G5pPsp0NvMvcdB0VeHLjw2UMzp4ea6BuHet
ZthWdPt+m2sweHqAtZhGuSisXCAeOA3EHnioUxZ69fNQPMDRyxYHtCjL3P/j
Fg/Je37XdBtQ5tSveBMPekJ8vn8vYz/jxKwEqB88+ksrjXLrlKhxEsy+ib/F
m025KlAgIQm2tPeeHMijrHNiaUcS+FVfKHcsxX73LhxNBpXsoCvJTZSndpPj
KWCT0iJyrg0t9ighBZJieTqkXuN+/W96UmCWkS379D32P/rVJhWKzlVOfv6J
/b7uSUiDPmPW6/f+4vmnUx/TgF3/iLbHkt9UfdqgfDrYHHhXwLGaspCi5dt0
EBH9YS0vjhZcWJ8BuoKw7q8UZXr9e80M8OUNqK/fSbl7qNg1A/pYucWM91Bu
Xa72JgMSPksP+Z2gPOc+npsJU2/LztcbUzbcUzuYCYdaaF/YzdFrpjdkwUKp
7nSiLWW+zJfJWXDOz5npbjBlpuHCm9lArvxlzERQpknsn8yGtdbBS5WvUc5Y
9EgxBxqPJnM8y6QcfC6wLQdkNhCBdxWU68fZNuRCKOfBDKGnlPOseq/kwofF
rcKWdZSXse5qy4X40UGJr6/wfjl8UTdhqtemUOEtZfENH77dBM22bzs8ByhH
7cw2yoPfZUuUlo7j85Ma2ZEPJ25HPNb6RrnobENWPtxNX0uL+UnZtHnL2ltg
FrD14AbWP5TXR6y8DfW6R/R3bqTsGtYtfgc2q3d1u26hLBOn9PgOeCidMSbb
KA+If9ErBGkhe3NNRcpFv74n3IVg7vlPEYCmxWwqgkFWhk2HGmWh86fciyBu
PM7+zDHKTisLFe7BxMCG7zkGlDME25PvwcGOXNdRE8oFJ5csLob5inKfKzaU
/f8aDBaDXuHexY/sKFf5LBiUwJ3MxkAmF8pa9uwdJWAa3HM1jEFZfGyotxQq
PCxWt4VQTv0Rf/E+cNtOxPFGUVZZZ8L8AJ7rM6VmplJmErQ/UAZCmiEbP2f9
v+/3b2XgpsKVLZmP/c2WFZSDpLDIrbL7lOlBW1UqIJD3jtSfR3h+JTvvI+hf
rnBvXzXlNW8U/jwCxT9ELrieMq24f/oxxEwdLG9uodxxzXruCYx9aN3N3Ul5
2RuNVZWg/vpkpeE7yomfCwSq4OeTC88/fMZ5GSHnnwKTWigH2wTlqHQNgWpY
1ph3Qm4G92Ni76+GVTp16cbzlPOmNe/VAG/Xx0/+TAtUv7KpuFrYYMyy/Q4r
5doDsuHPQOT9ZpdONso9AdeTnsM2q72Vf7godw9AVR3ITpxZKrqOss5A/uIG
UHLyPqq9Ec8rbLdqBNp8aoLzFjxP/k43gQb9UX/6Nspyd+1uNcNR1rdidTso
04c14l/CifA528ldlJnerB9ohdNca8vXAmUzUzn+drBIlGeiqVFe1irr+wou
CuppWB2iXL1n28ZOcMxxiIrSoVzlbLboNbhLRHeXn6DcVfdQ6Q34Fd0VGjSm
zB/WNPAOQhRarJabU7Y5aLuuH6IejxXtsKb8haETNgiJ+1b+PGmL+Y0ZriG4
Xr91r98Vyjlz+Wc/Q662RsgtD8oJjz8PfIE7HZZt7b7/TJ+T7Nz6FUqNAtb9
CqK88eh+sVl4PJB9VjiCqt99mffdAtRYVucfjvvnKr2Sw++W7WkcG/jqmEzV
J9btVBDc0+7wVyk145+n4ix/AVvlm7kNfrW5+HxscvmsYcBbpXGsgDKt84Kw
NXxmOcXFU4IWvSppDROhbkaqD/F5FFjttIZZzsQsi0p83pJ/la3hT/yD0avP
0OlBmtbAsqFT9kETejLVwBrYsr+597Vhv7dS/8y9lauGtRvnNwyaWQP/XZmV
2/uwP7uFuzXo9Yto2a/6S+XX3Z9ZQ90e9pbv9mg2zys2ACJfdEtdKNO1hX1s
oHRZw2sHL8pVV3qCbSCjzX9wMhituzLNBlzNf8+MXMf6PsFnNiAR9GV9XzP2
Y92+/gIc/Dwk92EN017qP++Yb7oAt6Vr/JrsKNPYD+6/BJ6Cx+8OO2Ie0Xbs
EmhxfHi3xAX9idn0EkyMM8vTvLBePtrjEsjc2fe5NARz7r6iS/BgW/Xh9Cx0
3SnBy1Al/nSNfQc65BezLXRsrszlVVz0zwNS2zzsoOdp4dcFZcpMMUJ+djBk
mq7yWZWyqeS2EDuYSfdqL9uPuXZ6gh3wrFdZMDxKmXak9YEdnOB+qJ9iSbnK
9uAfO+heXMIidA1z/7/+9jCQlXV0WSLmb2vD7WF4b0zyVDLmo35x9jDnYy/z
NIMy/Sdbzr9/P/u93disAOftPl5rD0YzBSU5NZjLfGR3gN6hXLOt09jPiifb
AVSODK5a/B3zhJMFDpB8f/2Tnh+YuyTedwDDwKi1UX+wH590vQN0iLm/mF3G
TOWmLycc4IXNEYXajZTp5ZvUHeHx1LflZ45QppkNjDjC+pPSZYo6WC94+5sj
uD+1Osd1nPK/F/7HERRjeskzQzx/3orTCUp31jlKnkNr/lJwggLn5N6f7tiP
sSnKCVJ/0+7F5aH5bXWuQJRZqkbBbezPEnr6CgTU/+ivKUR/rrO5ApfjCjm+
lWI9ixrjCpjNL89dUY792W5GXgEDUwvVzY9wnwO7U68ATVLg4rGnWP+R9uAK
yMW4LLauRa9/XXMFts61J9Pr8PzG4bYrwFUb0nC3GedJ105eAVaJj6Z1rehl
pX+vwK9I2lzfK+yvbcXpDFPfUyJnuzC3+LbJGYZO/RDleIteYSLrDN1PdcmW
XqznVVJ1hmaxQn3VAZx38ddBZ3jw7Zz/xU9oO38TZ7h1smq9/wi629HKGa5X
ri9JGcPzi1IcnSE4rH2wcRq9/H2oM3h+lXJ7/x3nZUkkOIO9QQjn/Bzez+F3
tjNYPhm6ufo39uu4cM8ZjIRpe7b+RSuWVjqDdkhKF415MWXG9nZn2D85e8lw
CWWmYL0hZ5B8dCc1aCXlqqDhpS4gtGm53HUOzEf81rkAT9C5pger0e7821xg
QXf9/Me1WD+boO0C0+XO0X/40Rr5pi7wWbBdnEeQMi2ew9EFevylqiQ3YR7T
G+ACraPBBmoi6KltSS5QqzM0cUoM95Muv+kCDx/sCXSUwHm7afddIMtvtjRL
Br3rdJsLOPGf41qkiv3Fr3K6ghW9Mp+PhlY22ewKJp/498rsx36KljtdQVfL
ufugOs5jXbTXFdSL22zPaGK/vRzarqDMJ7XURQvPm+YZucJ27+D0iKOY9438
+/d3vkN7mp/oY/7uhbcrsBUln+s0xH5HskNdYRHv7K+xU2iWsHhXmPU4Fsty
Buvd0rNcYXSwQELADPvVJz9whf6Dy6p3WuB+JdONrtBxx/zkYSusZ3vU5wpP
3PiD3S9j/Y1VS9xgNKJT1cQebXmN1w14c6K+7XHCeepM4m5wuYX1zBJ3zCPf
H3KD5A9P1wx7/v9+i43d4PmcZ2OjD7rC1M4NBIW/yUcF4Pzuu0lucEix8ItD
MOY7A++6gfMR60z9MOy//NBzN8gyEzFQjMCcm7fPDVpc+tnWR///PJf8cIP5
8OTqP7HYL2XHancQzdJ3HYjHPPiBpDvolnFK1yTh/Q4OSruD94umDzdSMT/k
xecOsNFrT1sj9rcV0/QAGznF7yXN2O9VtrEHxGt+uxXfitaRs/eACUdrXuMu
7BfBkuAB6fX6458G0fa0zx6wYC+d8nsO+/G9Znj+++fRiE7/L8zrTBM94URq
Dmv1Aubp8nc9ofA5v0MQCwuVK+T2eMLp9Us1uThZ8PtWlfaCUJnqhRkuyvQm
sQNe8OCAV+lrHspMd4xMvOC9kaJNBR/mRvPOXsBh921j2nrst+5mmBcoBxR2
+giiu3iue4FlsnWY2Sb0503FXkBq+2fFxLDf3+LXXkB//SheQwL7fRIc84K9
owkK1lJY//01kzcw/3HsCpFBPy/m84baVTrOt3ZifYWlsjcEbpbkbVLA/T8M
GnnDQfllD74oYf/1xu7e0GhU9V2ShvU8UmXeEH4p9dqR/Vgf+q3DG47QXeUv
q6PtEqe9gSNWrzNCE+dZtC3xgdYbMlfuaqF72Nf7QEw5G0/rUbSdlZwP6DUN
l07p4vnkOF0f4O2r1Vt9Aud1HXD2gddTGTM7TmKetj3DBxIXe8XpGuN5He58
HzDiPSnneAb3fcx6ygcEtsp3xJqhl3/Y6AN9u1c7lVpg/esHrD6QoT3O3WmF
/VqW8vrA2bMNJd8vYH3CKT0f2Ox04zivLeaRpzt8YCjQ95uCA+WBHwJH6JCb
ZBJrcIWy6c3rcXQ4X6C009UVz6fpP6aDeCXPq0QP3H/B5xkdRtu+Ojz0piw0
feYeHQqGmrne+qLFzALpcOlHfvG8P/rrmvN0kF4RqLs+GOf78lnTYUrAbHp3
GPqgexAdirdDjHEE3udw5iM6OO7jl/WKxjxuZoEOcvqzbWlxOJ8zVcMXZs+3
25ME7P+Gy88Xyt0LV/cnY269MskX3K6G3vubhvlRoQhfUM6wPCaUif1NnM19
4Xfxvq+0HPR52fW+QJ4JRp+9ifdVX1NBB5/ueRm/W5izgAUdaF+6WrPuYP/R
hP10YF4otqspopyhRjtOh1rOSM6hEtyXxTiSDgHCF4pYyrDfBs5vdFBXOKiz
pQKfr4+vmy8s0xSeOvAELSS7wg8aT/2NtKzCfQPXm/tB2OV324Nq8Hx1daAf
aPmWvbz5HC1yzssPOOJibesbcN6v3Uf9oDXXdtXIC9w3KZDFD6IfHr67vBXz
1aHFvqD7QuyoxCs83y0W4Atr+hdPHurC+rYb3r7Q9bU/4sIb3GfR0n/PL4Hl
sXR4D5pn9IUvGK5NbCnox/qKcS4/4Jdwutz8Hk07Z+wHPSo6HBMf0WpCYX6Q
flSykGME54/FpPuBqdky7e1j+PzEFm77waYrQ+NHJ7FeSqPKD5SPrZw6O431
r9M++oGulOy043ecr7JGiAE2y0/OBMzh+YYHhgzw++gzm/ALv9/A9/4MSH6a
O5e/gOcbv6cyoCStef7RoiVU/6GV2Qx44Tbzu5kFPXjiXz6kv/5v/1LKA7bi
UQz4vWPfoukVlJnm5sMYwMNhvZiFg3JVV2UoA6RHI5fwrsacdP+bp/78wVLx
NZQzBDRcGXA6q3e58lrK9AOKQQxw8WZh0+JHy6lWMCDKaBvH6Q14fmDgKwPy
FHQ57YRwn5erRfyhisuNy08Y6w0Ctf3hzcT1NXGiWN8yc9kfphuf8+ZupSwU
zM3whxU3x/nKJSmbShuH+sNmxpr1jdvxPhvSkv1B+czuDT2yaPX0Cn/Q3W22
cUIe913yaMQfLqwN2cSkhPl9bbEA8P92V5hLBe9bUuoQAKkvu7aI7MH+GTsa
A6D09h8xhX3oc9+YA+FFkIiExgHcr67yn4fMD0saaeB57m/DAfBnj4P0xcN4
v+1r6gKAVyBJxlsb9ze6kxMA0nOVslHH0DmmIQGg3vFJLksPz78U+uczRey7
Sg0wV+LODgDXcDml50a4/7MtzwMgyurU7m4T7B97/X0A5Kn5qY6a4j6fTq0M
hCqh/D2/zXHfNF3dQOj+/XIvx3m8r7xnTiB87Z7dL2SD/X9rfQyEFfc3qMte
wvz7DHcQbI5W01Czw/znre1BoHzpwqETjvh+em7sCgJdzRgtK2fMWfu2BYHN
lofa7m7/fy8vtwYBY9GATrgnzv/wbHcQpPayHk/3wTzS6HQQlD6U0i/yw36h
eyOC4MU1PYPqALwPQ7o+CD7ae5zsCMZ9xDuXBcPCkaxTn8LwfscFDwQDr0SD
yVwEusnfJBikWafOrIj5/3sbOxsM6u95zQSu4fOSOH8xGE4T1XPSiVgv0ewf
DC7J5yxpKVhf+L04GJQ9UlxaS3Df9lfFIRDKujnxzgPcN/bRXAi8jc4rD32I
+/G5yYeCxIbtb84/xlzY2SQU3PPu/1SrxNxdwCIUGneq8G+uxudD+64dCvyV
1cp/a3G+ww6tULA5pHmqpw7PN+VfCoWHnS89HjaiTabjQ2HZ2ROp8c1YX3Xz
figYjvU8dmzFfrH0ylDIczHv1XmF+7vsvBUKc8yjf6S6cH/PwCuhoBFhJ7jy
De7zp1EvFBLX/YDhd9hvMOBsKAzneJ151of1cCsuFBRlWOhZg9ifi/NlKAQ/
Cs3wGfr/e/ZZEgbd6qufGn/G96FdJxkG4u0Jg0qj2O/uAdUwcDURZF47jvtM
bdQNg/rhnM0zk/j8RaICwoDPadv+tmnM++w/hIHV33vmhd9xvnkWLRzKQhX9
w+aw/m5aWDiw8lbmWP3C+nW55eFwIvPAswMLuE+6KwmHXMkXHzcvYqX8KeFh
OMyW6bIysVAekGF9Fg7q+9+I9rJSZuI6PRMO8S1nDlYsp2zK9HTHVfh08tP5
BDbK9OOqp66CwseLwU6rMOd9ZHIVAu2+5R3jQveNil+Frl9uDdI8lIWEnWfD
QTSIaXQlH87TDZgOB2euoBUj/Fgv4yxzFZ6nsW97vgH7W8rfvAq8W+MOZwth
LniRPQIsS/kv0oVx//s7tSLg/p7McBNR7B+ephMBLE1id5S3Yn5YUS0C9E4U
Nq+VpExTemESATmDchMz0pjbR9yKgJmLjzjad+A+NXS2SFCb27v9rhzef5mX
QyTEMeqPhu/C+ob1LyJhiOOonbUy5aJNXixRIJfcGaWuStnu5NT6KPDfYnxP
mIaukFKNgo6i921M+yln5F40jwIRFevp3gNoRbGwKHCqm+R6pEE5ymmsKApq
dZ13Jh7G+54+3BYFa/p+H7+ijfebbx+OgnPWDCfdY5jP9P2JgtKZ5de262E/
I3aBaGChR91nM8D6F0r7okFv5dqukZN4v/qtttGQE582+9yY8lRrVmY0zGwS
WZtzhjKnxfPuaFC7c2uXrxne70cEewzEKe4wPG2B9VuOycXAUE2Z624rzIXp
R2Jg51FI4ruA95WIPBkDfN0fs3deptyqcNwwBhZMrxZq2+M+dZf1Y+DDiNxD
ayfMZY5bx0C9Q0+NvwueV48NjoHCX4yW6+5oGY47MRDrv+1NhReeX5vdGgOn
490nphiYr5vYHAtqGzf/XBmE30ugu3YsbM1rWCwWiu/7xdPLscCxw55j31V8
n/mf6LEw85BvnUkUns/t8ouFt/uqhF1jKcuMsqXHQmXTeenYeHwfVSMtsZCj
t0qpMAlz15qFWAjtfbC/IRWfR+2kcBzYWZ7WHrqO9zGqlYsD/cklJ/9moW/E
q8eBsusdc/5cnG971T8OhBbpX5bPx/NN4Y1xsCT0t6tOAT7//inmazDKlcO4
cBf3c1yx7hq0phyOCCymrHN1YOU1uC/yLTHzPtZv3SN0DZLvJGc/Lsd6+Rzb
a0BX2Ff4+hF+HykW7dfAonKkfJrgPuqR6+PhkEZ0DXs1+kyhaDzItCm2iD/D
53fzhGA88BgNdO+vx/t/VRKOh/n3QR9ON+Hz1O/RjoeBC9sn3Frw/Of++Hh4
PtM1F9eG76cvsjIebnt5Ly7qwN+LY+vreIhiFeVoeo37Psv9Ew/Okc18n95i
v1ZrhQQw5rsivKgPn4dtm1cC7M0UkBYYxPoG5tIEEJWoVdw1hPsNOXxNALaS
C/t1P+P37vxzWyJM7+bWvjSK560WGSbC69oKw+BxvH/AadtEeHzEzDx7Cq27
72YiZHUtv0y+4Xxb3hVJsGv+ZqIE01LKt2onkkCAcTT7wGLKRRWnjyQDM9uP
O6aslE03KSUmw+e49HKP5ZjTDLOT4cUG9Zp4NspRS2brkqE4d7z53irKrbcu
s6VAwvZr3S+4KNNFLe1SwLNc5cNnHspV1XxDKWC2d2iceR3Wn9PRTgWNxrC5
DQKUdT54+aaC1PGdi5U2Uh7gum6ZClw9b9n1NlMWSuTRTYW5c358tlvQko9O
pULf+FbhUHE8f/N5YirUOLdJ3diG80wfbEiDvL+uilXSmNsMPUuDiGCh/e92
oCfNDdLhdpXYxadylDMGs6LToX5O+trNXXj+5dCtdPgoo0CuKlOWKWLpTgdm
a9XPjqr4/I4+kLoOGzPVOI1ouG/cSoProPLmsBJtPz6fLPml1+Hk6uNmoup4
33nNmXRw1jQKY9OkzOmh73odYn3Plk4fphz8tndXBhQ9tOrt1qZsl5R2LwOa
v9qyVh6jvKwOVmbC6FaX7Tf08P3knF+eCUvNvA3DDHC/WDuTTBBJDvC1N6Jc
v0jKNxNo7eG3DEywf0ZyQyaYrIh7pWpKme9RJnMWuO9L+S1sTlmckcOfBfHu
WVtWWFJ2deRmz4KS4nztKSvMA359yYTW0SKXrguUuz3LezJhfHN5xuPLuM/p
j4OZsOJUZUOWPT6/Psd/uVjs8+lgJ5xX9743E9SamtfbulBWPNPKkgVnF3eq
6bvj/d6NamaB9+6eS7u9sL/I+ZgsSHH8EL+JjvMn6t9nQfnt0cqlDJyntcs6
Gzo/fB0eD6CsYR4zkw3T63+u7gjG+/5ZSsuBVXpMuyvCsN+S1ydzQDJ86bmM
CPSaV+dzQLOW42pgNOWpFyouOWD5m+fBxTj8fg29b+cAQ25Dv24Czj8o8iEH
Mi6KLFNKppyXqbb2BjzJ2bZjYxrO/9afeAPe9sgaLcmgXB4S/fMGzK5RZnzJ
wnr16h83gPvI3oK2G/i+3Ox+3wCZAI3Osjycn9gqmgtaT44upN3Gfif7dXIh
UOq0js093Hfg1P1cyLawcNMpxf62j7tyoSrtYpZCGebtV8dzobfTsUmgAr9P
LeJ0E+bZPWaYn+D3wOPmchPWqvttGKnE72tH0OY8kPMOUX9ZTZnJfFgmD449
iLK9/wx/X3nBRnlweSIhMaUe77/1S3EehIlef+rbhPMbPm7Ih7zTuaPnW/D7
9tO3y4dn8Xe4tdvwPr/HP+TD+5ZSFbkO/D2IPzl1C/6yPrbgf42/l56kx7dA
YE9NBNNb3Jc4890GJZfGsk89+Hv0BNptOHG3beBFP/5enmqU3AbHz93LS95j
P6kL3gUQtXFANukj7nts9EsBFBh8PuUzjN/bkk3dBdAQOeFv8QV/7wvR2XdA
JZrGqTqB+XfGrkIoiolJWfMVv8fD8fmFIBI3JDr2jbJV5I6xQki8plBcM4vP
t/as/V2wSvHu38S8jPr+jgbUF0FPaqvNTxbKxovTuO6BTvrm2dallHvkrhnc
g12Zz9no7JTtRMtG7gHrTQ7lPj7K4sNMCiX//n3A9Nn99Xg+68+xEpjIL9a5
KkiZhbaosgTMbrP0nNtE+Tfb+42l0Flw4ryKCOV6WmhmKWgU5k1zi1HWOrxj
qhQe3533+rKVspOh/pn7kFOcHpe8nfLFGQWpB8BXOrXRQZZysAt3+AMIv7/v
tqY8ZZm/cqvLwLH809M5ZcqJP5OXlcM+Ij15Qp3yEOxdVQEPKunu0pqURQTL
7SpA4mn7ElatZfi+NEQfwepaZ4H7xyi3tppdfAz+z+pvhuvh87qylOsJzD3n
33nOgDJT59uuJzDQQDS5TfD5cP0yqgS9Js7O0TOUi1vuLK2C+hdmptVm+Dyu
K/pXgUpL6ZckC8ortMbfVMHdl6wu9laUA5/Ynn8Km9sMmTUvYD8t56XVEN9+
66rQZcpTOcFe1eDdqZ3z0pHyqGNAQg1Md2Vsv+mMudLU1lqw7J6u8HbD97Fh
V0stvH2jpn7CE/ff2BH/DI68i2+T8qEsVBPl8hyqeoaNl/hRXnbsinIdyPUp
D/f4Ux5ODRWvh7z+cMfSILxvj8vKBhAY7FsIC6UcdyxnUSNEvZcJNb9K2dBB
XLAJWIb8eHZH4fv6wnHgBbh+7MjgisXnrXXKpxm+fBKVHL32//3C+1rg9LBr
2dNEyvuenBdvhfaRxn1JKbg/9+h8K6h/EWixS6d87kjZqzaoGLt8UiOTspHY
5dftUPNlsMUkh7Ky7djCK3gxqqfmeJNyTO0K7U7oGql7GHwL83XlTV3QP6y8
Pf0O3rf8mUM3DH++k1NSRNmqQsvqLUx/EuJvKKEsd2wutwd+fYyN7HtAWa1j
g0w/sHxkXTLzkHKJC4fIIHAMubkvf0J5vivl73tY+2FsUrAKv8eieLWPIPT+
jIVcDeWsA0fXDYPEYPtbzef4/qcXPfwCOwcO6JxpoHzUfem+KVDpL3/m9IIy
74hm9DdQ79u2O/Ql5W0q323m4GhvetH19n+u+vQQeJn2GPasFr3f+c90rUMX
VJbuMXvnn9LY/c+07zl1x9fsufD2B+fAO8oCWomWsnuc3tgEfu/D74H34Yg3
8e7u/bXiPWV6n/9uVxL0Wsde6CN+H8LFB11JVFfNJ/lhfP8ZD4+7kuROBePD
XyhXWWYau5Lsjvw20wnKtCJla1dS8ErgoPNX9NWjXq7kQXvk47AZ7L+C38eV
VLYxy2b+wPP+IRGupL71ys0H89hfkC/NlbS/HBZ48QfPVydmu5J3LadiBpmW
U/nsm3JXMtTcsvTHYspVpatbXMn4i71ebEvRlpY/XclsU+n0phVYH3oI3AhT
k5jVLnZ0YmGSG1nemNyrxYn1Sef63AhXA/txM27KtCfkiRsRqKfXu/BSpr+t
OuhGttR9U726DvOz2yJdifRzy5IsAbTybwFXsuvZG/Hyjdgv8b2zK6HVaqU3
b8Z5Rl8vupFDNZXcH7Zgfahiizs5Xi0bMieO+aov6R7E+OmNBXZJzK++3OlB
LKv4nIS3o226p92IbWXYiKIsunXjK1fiShZOa8vjvE3HnrsS3yf2HeaKmDdK
HnAjoY+HNN12Yz4rct+NxD0yqIwAtLXXMzeSVtEol7MX/VbqkRvJfah666Ea
7qP+8LUbKSov2vjyIPZbZTLnRh6WCV8bOoTP4wknkzupfhC/Yv4I5ps9Jt3I
i/vL6auOYb+axBE30lnq+V1ED+2++Ycb6SuZtFE2QBd58riT4WKzgaNG2G+r
q6I7+XqvU9/CBPt9sFBzJ/NFGk3upui8y7LuhKXoES3KHPcT/bDBnbDflX5w
wxLPa5htdifaJosOBVpj/a73yu4kYmVHr+VFnPdKwsydvHyYa3/QFs+zFfm4
E04rtyXiDli//HyYOznGq5W07ArW89f5u5OYWkGpEResT0j551cOX6sa3DE3
N4xxJ2s21erd8sL5ZjWF7kT/ZfxwKB37xci/cifxXtaeFxhYv+rQmDvp2qbC
qRWI/brhuztZ+5YjRzIE868rptyJYfDgLvZw7MfP+OpOEhVKm8Yj0GHuP93J
m6HAMy3R2F9z9xIPwh978lthHOaGq7g8yKm9kkGRCdif0DZ4kNTJBX67ZMy9
14l4kJ60tkKdNMwzSqU8yAatnH07MtB/OjQ9yOl5567V2bjPs5TLHiQ9T9Nm
+gbOm3BL9CBCSyajS25j/jNpyoOcLXm6Ja4QfctmnSfJOhv30Oke9jOwU/Ek
71edP6JfiraYPuFJhInSoHwZ9lNRtPQk5y6yXeGtwHx/yHlPksPfv+zHY9x3
vMfQk3ysv5f6uhLzgkXqnkTUxV+mvBrzlrx//Wl73t5qFFxB5WfbtL0J75dm
8ZFNlKume855k7H4p7lLt1Cm/3jq5k2q990XERVHJ+y46k2SJvKy1Lbh+enM
dG9il5wqZC6NFgu5403U1aPSfXegT5g89CYC0wyBDDk8nxb31JtMp7kkk12U
aYI3nnmTes0LfL3KmM+y/PP176fjf6mi1SUqvYlzpu4a/r1Ybxtd4k20jqjH
KKph//29ed5k808lToODuL992j/P5UhFXDmE9T0V5d6kRWcTW9wR9Lcffd7k
xu81ocU62P9+3Sof4pm3bFnbcTyfVLTHh+jq/Q6YPIH1S3ou+hBxpqnFHEY4
77TjNR+ycPuDr6QJ5sszynxIh8Hrv4dMMb8U1uZDbi9u8rI2x/4Tpwd9iN9d
8ivI8v/5+z/6EMNTxW651uhB83c+RHpp7o/aizh/w/BTH8JSknTlgy3mc2LJ
PuTt6avfFjli/69iHj7k3gpfeyFn7C+wxdaHBD9wmgQ3rL+e5OlDTptZXTLx
xPrlQ/k+RI7D+IuHD9bHHhnxISsqjlon++G8IHFeOhmw2P+5PAA9YKpIJ2Wr
d1m8DqY84KxkRCcRTyQ+fA/DfmMp7nRyzlrw7JpIyqbv7RPpRJmHq182BvPf
OcV0wvl0icmxa+h3gvV08uniz7e2iTh/U8NrOnnCN24YkUI5w/7qAJ3E1Q50
FaTj/i5/PtOJjV2HXlMm1sflzdMJTaC+fSQH5/1l5vUlvPWPdJbl4fnLljK+
ZMzxbovobZxnGa/hS2o2ZmsdKMR+et4mviS5Kb7R/B6ez1t+2ZfYuYRq+JVi
fZuwmy9RF/Z+nlGG91Up9/IlAi/t1SorMD9V7O5Lpt0tqnufYJ7059/5BtGT
tN9VON8q4KQvyWjXIvy1WF/HQ/Mlzt40FaU63D+aZ7sv0ZKQqzBoRDcXiPuS
zV1iis7N2M9jTMyXzPmufxDXivuardvmS15KrZIreYX7Ms38u1/uG+biti7K
Ql0qir7EM2B2+9QbnGdeuseX6O4YvcPRi/1E16v7EvHe3m1SA/g+M3cc8iUL
wW35hz9grlv+z51yz8RsPmH/Ctt/9e8j+WqPj2Au4/xv/6nRC6aqY2hZy3/9
Fw5U/hadRGt6/atny+RK4pxG31px3Jfw/7aQn5/B/bhum/2bb/Cw7cMPfD6f
epx8iUIx2+XmecwjBUN8iRq76YqyP2iHifR/+1uV5GYwraTqZxvv+xLTGtb9
oYsp0xiyzb7ksqBRvyMr5QHv7CFf4uF2x8NkOWUhndRfviS4g4nvIBvmuzNW
+5H47XqlMqswr03e5kdyQm/q8HOhj8jq+JHij/Nji3koMzF98vMjVTTtkPG1
lE3bVR76kZaUzC2v+SnTNw+M+pGe2ZmnVRvwfP8IL4OMHtM4fUsI81lHFQaZ
K0iZjxXG/Q0SjRiEddlkvJco9puys2OQNeb7dp7fSrnq7lovBtlErr3UkcT5
/rk+DCK9buSC8nbMT+1yYRAVJ5VlIrJ4n/AAcwY59DIyh10e+wnw6DGIocQH
2o9dOG/vF10GsQxQ6B1QRv/gOMcgTgMhbo2quO+I3b/+frt7eUppaNn0ZAaJ
ipcpTtuP857TSxgk/StDO0gd75PCXM8gBVqvR+00sT6HvYtBKm5KBBlp4fvo
DHvHIHXM3sJqR3F/4fP/8g6TtkopXeznG1LLIO/LRYzX6mO/jz3ZDDLF7TrH
ZIj9WDidGGThclPcqBGeL5lSYxC2RsEdHSZY/36vIIPwb3FofmKK827YsTCI
OP2Z9U1z9AmFOT+i8I6PNdoSz59I/u5H1BQuZrlb4/Pa2THvR3SjK+HcRex3
ZAMrg5iOcb07Yvv/+77LwyCXDlq67HLA+rxqMQZxz3rIvekK1t+IVmaQ4D9s
RStcMdfV12KQeENTrRl3vB/HwVMMklNSMtzrhfllgfMMUsyxNKCOjs+fbvHv
/VVZG226x8D39TU4mkFaau88SQ7E/Ih+BYP0bFxk5B+CfnJm4t/35K43eykc
PX1skz+Z67wZYxCJ/RW/HPMnrDt+Se+Nwee3boOPP+EO126SuIb917+56U+E
PmeeX5OI+9dzNvkT6X3fFy8kY7+8+5/9iUqaRsbnNHx+ag9/+5NDcykqbRmY
C7MvDyB3BZR3F2Tj/Q6JcAWQNXu7lYJy8Xml+UsEEFcLZ0WzfOxvMWoQQHpD
1uxSLcB6rtPXA8i+wmJ5vru474eSKH+S264j9+0e9n+8N9OfrPwxIdtSiucb
nt7xJ3brr+7IL8N6zY/X/EnHnm0y/hW4X3lAlj9ROtcgfeYJzj/+wc6fpAef
l1KuwvrXWWf8CfOdJZI8Neiuy+v9yfm2bImpZ1hvV/+XQV5837u1qR6fz/GE
H/5Ehn9ALLcJbbf1iT+5Bt6ivi24v3HyrD+ZNxPYYtyGXtH1KICcDqoQ3tWB
/Y9fNA4kNbcNN3O9xvNiu2wDiXjrrND4m//fz4qSABI+E7exvgfv2zAnH0C+
8u0UzO7H/GDc2wByQrVNwPs9nv+gvyaIVJy1XX/yI+ZOzy8FkY2B7Pxyw/h8
nl8SDCL+t27zrfqC9XPO4YFkuEVz7eg49q/XnA8gR7595nk2hfldNZtAUrw2
cE3GN+zXpF8QRHhVRLg9ZjEXPMEbTDxMq1ef+In3Oz6+NogM+Jty7viN/ZzK
DwYStfwFDra/+PwUjp0PJPnNqeyfF7FR5zeH1AUSjmlltmoWygONJ6ODiAPv
mxVpSynTP+1lDiavlV2Wu66gnOHOdSqIqJzhWXacHetlVJSCSAajhFWaE/uV
S/6775K8Y0uWc1MWcvJODyI2LyYXD/Fgfc0zpyDSMnWVuZKPctX4my1BZCeP
5KLk9Xh+Pn04kCQqNf51EsR5DVdGA8lvE6uFo5uwXzlXXyA568f6R0IEnVDb
H0ie5+b8WiJGmelV2etAItG0b35gK2XaZ4cvgSRycmDukSTm/JLcQWSG2+dH
/HY8L3BWOogYKm6YtZfF+u0iJ4PIE+NHM1rymDPfjQwim31PfhNTxH2r9e4H
kcAbP74y78b9XGhvgsiXhmtTvarY/67GjyCiM7FzspyG9+l8wxpMSrnax2P3
4/37rrIFk3W77MYuq2M/tooVwcT7FMcXTU3sZybx73m/9ykYEdHC589383sQ
OZhzaPivNu7DFTEdRArqhz+9PYb9QX5xMOEcD/x4Xw/rZfZuDyZXVm8ZijL4
/37zRsHEbufQi3wjnDeS7B1MbPSz71ebYL0sZ0IwOedilv7OFOvVue4Fk9NJ
m4JmzLHefMmDYGL4aMCW/TzWf40rDia6vdcNRW3wvu8vVAQTrb+n9+65hPus
5WsLJuqbBCUM7bDf2ImBYELb38tl74he9WYkmChbpP4KccbnURYxGUzkgk4N
Zbnh+Q1bZ4LJ9nz+5kee+D5ojcwh/97nm/sdPriPhJ94CBEZT0wf98N9AnQN
Q4jgKsMg1kD0qQ1+IYRvx1q7jSE4T80oI4RwHe8yVAzHeS/nSkMI25Vre49F
4v4bD9WEENYEPQmbGDyfd6M5hCx6yM3NuIb71C/rDiG/37b/SknE99OxcSKE
zP6OHipNwfo/t1eGkinBY83N6dhvqEE6lIzSOB98ysT5qp36oWTI7GX63xzs
R7b6hJI+/4ggvjy8j4Bwfijpzj1it+M29ns+3B5KXtWznTxUiG6W/hlKWkab
9prfw/2V/FeHkXq2MAnPUtxn+MqmMFItfYj7Whn2U2GRDyOPdZb/vlOB9cfb
dMLIA4f6oedPcB8tH7cwUhQX1NxfhfX/lWDe8VT3URyXaJARSWVGGaXcRFQy
0qBQSRESDWVUN0QkZFxc61732utaZWVE0XBEdnhkRlYRpUgSkurxO/35fp1z
Pudzzvn+ULFDucGQ/fjQ47mXmJ8r2B8MGW84k1fX4v61t3OEAGu+KmBLA/qX
tVgbAnGifmSdJmSBfNEQYGronLFoQa5frxgCYVbs+2+2ob8uMZMQOEf+FaD+
BedJ1jUNBXbauOArMR4iP9NGNxyUrVeJ5EsSzAq3NwsHG6WtUgxp5BxWdDjE
LD0i7ypDsCT/msFwqG+/QjKXJ7jAymc1DeYzAlQ1FQhmG/2rQAMF13sa0oqY
L6WnSQNL3eqDy5WwX+ymgzSgrR/W/6yM8U3N+2hQOcZu/J8qwceTVqnQ4Puz
jeZFewhuUbLZSYNNoVrno/dhPDxbmQanLc/Z3tYiWOvltd00CFT0JJ/TIfhF
bfp+GjxlS3TVOYT1kRonaPDl9TNPWT2CaTLbbWggltbjz62P/Z0u+dBA7XHt
7FF3rG/7404Hu4CRP4p3MO5ZUkKHBFPOZWu8cR/6lBE6NMtv4pnzQb2nDpwR
8Hd+/5pef6xPuykQAaRGa5EXgTz4+zqHOwLOJ3pLpQfjvkov/6AD81qyfGAY
7kvqy3s61GgCyYGOepVKHXSY4+9TPc4kePIReyMdtrz/paEcjSwiXUsHi6IN
h9bF4T7WmNfQIdRvt8FCArKVUz0d4JSp8WAy9o93WdSblHE1r0pFPpG/6F9q
LvJ8Zgb20102Qwfj+mLbkEz0Z/ZhVQRQ4trI5By812jVrggotZ9yNc4j2Ju6
xCsCxtRXe6kV4n55slsjQISXRBEtxn1J/CfKAP0Bw1C2Eoy73LVggGfBVebw
E6zXbKUx4L1RTmpuOe5LdmaaAWs2NWTRKtEfaWYbEw7++FjgXI3+HvSdZoJL
zfJS0zqC+bWXOzAhM1qmXP0V+gtrsmVCz5WDNZLN2E8tWJ8Jq/ZcbOJ4jfNc
beZngga3b/vHNtzfY0otA673prxt7EQ/U8VUBuzKedc40Y37a+ExZ8Aft43A
34f9PYT3M6Ba1zpfaRDv9T5JhwEhwiks4yHst4x0jgEnRwbpLiMEk3V0bzJg
wyNJ35hPqJcj78OAd75Wzk+/EEyyvZzMgEwj1qXer6jH8+njop+Ng6f/TOE+
ZKLcmbBrUkJXcgb1CvbuioQ/cG73/p84L/9wXyRUhyZvubiA+r9uNkZCiMWA
COUv+pmQTo0E460SPJnsvMR7zci8Gwki85Z/6jkJZpN/4BcJ7+uSvn5eQfBk
g8f9SMiK7h/kWUWwlo3bs0gg24i3KvIRXFAbMx4JaiqWL08IEEzmHZeOgr9L
k4qdhDD/v/7AKKhp7cuIXEdwCzNeIxrCUsSiS0QI9q57XhYNp8hnA7vFCbYi
qS+yqGai26+N2F9aRSUahnj67MQ2Yz/v1vooyO4VtdCUI/jF1EdWFDjmWBhY
b0X/7szcKNjtnqDhux3rRe/fiQY2vV7FjB3Y//OP7GioExbdWKuMfr/u7o2G
8BFzgU+qWH/NqTsaTj+KX8q9l2CSeUdzNIj5vZ1W0MB5Tl/+EQ3DRiIjhtpY
H5k+HA25G827yAcIPt4W2h0DTpNxdRGHkT36+WNgT3nPk+Ij2J/XRyIG2MM2
5HQaoH5kwrFYqLcwS5g7jvPTQ7higbY1LnSDMfK8x2AMmMx3e6qbYH1jlV8s
iNevJ1uaEUw7Ip0WCyPRZ6y9z2L8rplbLDywiTVKtcL5HzfXxYKzSrdO1QX0
O/dmIhbUOdarjNjg/dXEpeNgaZupzAo71BP/rB0HDSkxwluuYr1LuGMc0Mlv
VuiTCR68N8CKA1PNdfNXndBfDeVNHEjymn4Od8F59Tqm4mC0N7q30A3ni/km
FQ95OV1NbR4YP03yjwcXd+HyH15Y7/bzYzzs0zMpEPbFeLLC5gTgWBedspuC
/bKlTieARljkVr1kzN87J5sEFjKSXhap+H7u6F5NAnfIbr2egfNQxp8kQcxp
FRnfTPQvo/MtCR5PlLtF5aAe75hYMrRTjjRl5SHzdV9PhinxDsmyQmQ1z5fJ
wF9yzrmlGO8tShlIhu3HxmqHSjC+7u+PZNAfdRaZfUow/0YfCRbYef29xgUE
y41vPMWCQGFqpVgFwR9zF66y4F7+mrU7qgjWfbjTiwUS/JoXPVvw/X7ay5kC
Gpn1JfQ2giVJTptTwELLmDujk+DS0tOmKeD+pt+ytBv1Dc56pEAM2fbhq16C
67Ls4lKA/zWDbf0nnLeP7WAqsEV8TChawkd8LxfEn6eB+BanyRoOgkndR76l
gXrlb52e5QQf71nOkw5mZoHR41wEmx4K35MOt6YEPrPxYn3nA0Y6RFETNdas
Jpj2K/V7OhRLyUXIriGYrfjvkgxoffrwwx5h5J6iv+nwzWjfbsMNmH/MgTcD
+D/XhliLEaxFVZPNgO2+RoPOkgTr/hbzyQB9kb6dgdKYP3RkNAPsii4HxMsQ
LFdwWeQeBB6d6smTJ9ibkXrhHtwb8theqUBwYIBA3T2our3cp0MR9U1d192H
94IRHR+VCG4p13O/D2y5ovILKgST47/U3AfxA/c9+Hajnv/Rlvug3rujRUod
/ciMzdwHM+fn0rs0CZZ8IS+aCbdWHXbV24/7OWOhnglR6a8bLA7iPiVEijKh
WN1CnKxL8Bv/C2pZ0No+csP3KOY/vpebBZMON6qjDFG/85FCNvByLqzLPoFs
0nQzGxQSKQ5lxph/qZmZDUdUVr9oMcH5LpRk5MCVpnjBYTOCrQp+ceYC5ZLM
5dmzmH9bjpwL6b8LnnJZExwzdLA2F15G7uUVv4hc6ub1ANb1bfZesEG/TTln
HsC1TfxTPbYYZ9UL5EGV/fyFJw547zwh1zzYUDTcEX0d45rWDXlAnm8+7OJI
8Ny0Enc+VGs/eWJ8k2D+vk+e+bAhKG3rzlu4/8KZhXwgt4Qmrr6N91Qc0iiA
GuFbfJN3CF6hf41ZACLnzt9t9ia4qkxopADI9/S/5/oSzNHkw10INeO7LgVT
CL41n364EERVNnbZBuG8W7vJhXDDg1tPNwTfR6CZ72L+yx9PZcLR38a43MV8
7kEFzgiC1TKpY4XgaNSQNMTE/h8KzR5CbWwxf2U06skLFD0E0XdJPqw41Esu
H3sIjnJB056JBDPd1DYWQd11J5uzLIJX7YwxLgLxkrNv9qYR/JFRV1oEzn8O
H9lwD/fVV5FZBPUHlZ7PZWK80bRzMT9UdHtXDsHK6/XFisG5fRnrUR7BDtt9
zIuhQeTbamYh9vfxHCsGyQtvfR2L/8W/KD0CF2+/o1/K8X6s4LLH0Fh7rayh
kuB2y6TNJbCR74xiVjXBxgLCCSXQmLhN0OYVvq9dW3xLQeqDsP+BZoIzRTi+
lsItBfZZqdf4fdRkBTwB6WedPQOdWE+/fucp3GKv0Idugj36I2qeQrNeDiT0
EpzQGnP0GWyiR5JuD+B7mdgn8Hzx55NX6pn3qCd1hKcMWn7I2bWNEzz9xrq7
HGT2CfYWTmL9Pg+dF3Db77cB7TvBXCyhxBfQ8mq0/NoMwef/281RATKCrTsM
fhKsH9viUgEeZs/Tti4QXOya8KoCXqfcE+L6S/B7/jD1SmA41+lML/7tt5gv
qvSkEjRiyjwusCM3lKq+hE/PHj5qXUow6cl1eAnMgfsT2pwE0zojj1aB5tJE
2cJlBLOpuwxUwZhMhJXkCoK5ju6JrIbIIwGx4SsJvqilJFMDWtc8Wv9wEezy
NTGmBsboN7ivrSLYz/pDQy1EPrI50MdD8Ee4XlwHXKYOjvZ8BCtYq4TXg/f8
DdZPfoIbvRYoDTCT4NocIEBwaXGo7ytw0LyzILSGYOZL9qhGeP/OZ0u6EOaH
q7c1gYlfoKmSMMGmTwTl/oNGmTDKi3UYNy/VboH99Yxiww0Ej0mzfrYs/n0e
+75X5N88UP0atvEm89uLEczPjMhthdSCdI2f4gQfb7VOa4N1J7MdAiQJVvfe
VNAOYT/y44SkCC6eEf3SAUtjHtWlSRO8iY99cxfc2vNsZsdmgsOME6PewETv
i00vZFCv887uHrjoVWNkKEewx0+rNb3QvbHRu1ee4NNHSEr9YFj1Os9uK8Fr
qy+cHIQqm67eOQWCnTTZn7yDPSv7uAK2E5xzTMV6CPJz3qsJkQjWCwazD7DJ
8KNN2g6CB7+F5o1C3OQ4c8dOvC/7WNAY8DO+V5YrY/0BFdEJ8Ff5OWmwi2Dv
JZ2m32C+6494r+oie8+ZMy5MA9mdw8BuNxG/Xj8XPwcjoly35/YQ8W6prI4/
YFHOl0VRJ9h2a/cNjvJWa6GuNRoEF664M8BTfphDhDNNc5FZ/jMdgxvKn9+T
3LlDm+B83b6ofeVKejLW5fsJfZYrb50/ZH7eGm5wgGCtzYdb/UE8bEfZ24ME
Sxq2DvgDk6T62fYwvk/o+OIPK9vU18/pYv2OS7/9YVpY9+YafYKtbi3fQAG7
pwZpqQYYD1GTpsCAxcnXpGMY39WoQln8+85ym4ER6rkJGlJA68BF87cnCX5h
/NOSAo9GbINsT6GfmNarFNgSdL1k9jSy2H4XCrC23vzgb4r7c5y7Q4G1ze6C
a8ywnkmjUiCY7K2dao799rewKMAmSLlOOov8UbWMAi6PghPBEvsrJrVS4IsJ
/ZW+FbKp+1sKWM9H/eyxRr0Lm15RoDMhQdb2AtY7rWiigL5m6qnZixg/vWaC
ApXv7vv622D8ZSZPAKj6PSgUvIJ+ncs2B0CuTNFAii3ms/fvCgCp+lIekj3m
F4FmAMTYw15wwH2bdWoHAC9vla3+NYwHiRgGgF9BfXTPddyn3MC5APhp9F/1
lRuoTxp2DQCuJg7fXkf0b3giIQBED+/ROu6M/VTGugJgW8X13y9v4r7cVUUD
QWNvxlNVV+wn6qYXCMcf9bjm3EI94bZDgWCtyK8i4Y75UifbAsAx6+BUxG3U
V/AWCwQ/6dv5y+6gnw9KHIEQmVjg4O6J/T4c4w2Ee8Ij8hNe6H92nXEglNJF
Rq3vov4W7YpAqOc+kd7hg/rdB6YCocefYq3nh364J+SD4MvfZ+Jl/shxVUJB
8Nvt21tSAPafENwTBLzTMrHpgVjvsJwUBBLXLE6vo2L+c07jICB9pAuGBGP/
X59yg2D/+dqWvyHo776AIBVO9i6EOoUhf1Lgp8LF00pHR8Px+xU/nxUELi2X
V5jTsT77y9ogCDiSWN0cgbzz7kQgxFS1+uxnop+FhzeDIFtjhdbjSNzHaLAv
FZ6V7vstH435l6ZMgqFRyelpYgz6fZA6Q4X+3EzX1XEYf/5gNgi+yvQr+8fj
fk5cTAkCthTBqbkE9PeEHBUEAiJ6+Q5J/97Lc3oQSEd6Ogwmox7v74EgUOYr
ljdOQf971pOpcCjo00htKuZz/gymgslSifS96eivKsSeClfuGFvnZ6B/4xAT
KrjPBolL38d4opI6FYJvlL+NysR9PiKJUyHh83QMVzb20/mtSYW8S1tOe+ag
/tF7TlQoHzgnOJWLvPedHxVazkS2XMpD/7A8iArv2xpCu/P/fR+h4VT4bsB2
1KAQ9WZ+MKnAUaeyouIh9oemBCqs3W9frVyM+/gmkU4F2ecsn8xHGL8ul0sF
tV2dmqIlqKfLV0wFvQLu3+Gl2M917jEVzLZoP136FPmWyRMqOKS7uLo+QxYS
qKXCHfFc5c/PcV/n3w5TISzm3TdLwHl/V89RgSUgnN9ajvqnYEkwFIboOxyq
QD9ZxX+oULnMR/5pJe5Pedk4Fdq9S0a2VaH+VGAHFT7Mf0lLqcb5Lm2soMKM
s5S1UC3WT57Pp8KKrybiQXXYb3YwmQrrbUPfLtRjvL0+ggpbhipjyK9wXlmv
UCqon507NdyI+bddWFQw6NomaNqM+i3rO6nA9TjwbtV/OM/1aOlgqGEOfSW9
Rj8i0neDwddJwzKxFeN00kgwaBnFNq5sx/rwnUdCYIE0vcel49/3fPVZCDzh
O5b1vhPnH99sEAouE1nCx94g1wq2h4JSEwflWTdy4EWVMPiac25a9i3uoz3H
JgxyqU/PM3sxbnjnbBhcsRV6zdaP/XaukAqDzbpkzasD2M9LvzkU3su8etA9
iPON6JiHQhKnjOih9xgfShgOAfNhb+rDIWSVpJAQWPfy7Zz4B9Q/dlMnBDpS
dl0OHsF4UDVnCER40ztmR9HPYd0vwWB47ovOxU+4D2+t78HArXH4YcsY+ukX
lg6BOtFUyX1fkPWHA0PA79dCWNY41o/SSaGg3WPyW+gr6jeskgmDP6UP7X0m
kQW1b4bDs2ienolv/97rCXoY3HK5omv+HedxEiwJA+VTLx/XTqN+62BNGHzb
Kb5ZeQbvwfOlIgzyBNwYrFnUS8/ICQO7b21LeH5ivbiLdxjItmwnu81jfon3
sTAYzgvq//AL4565q8IgJXRY3+g39o/qKgwFSwfNZ/AH/bP0jUNhw9E4+a1s
q4n4obq1odAl/yM6egnBgwtanKHAXHF8GcdSgiUbd0uHwvHRbGcyB8HeVg0O
ocBTwznUy7kaf7/eHgqFhnSrE3rLCWa17AsOgwDfZ+WPVmBcse9kOBw4v3a7
FBfBLezybDRg076REMZN8ORfDS0alEk0cv1ahfVHmfY0cP8j43aZl2CyXmkQ
DXb13R1t40N/ct4pxP+3957SWo3x7LWFNCiIU63KFUB/64IyaHDVLUJp/Rr0
7192jQZbTMdZ/kLYT3F0OQ1GdunyTa0lmO1mADsN0oTS7liuQ39x4SdpYDX9
+3PDeoJpy3Mv0UC0zdRMVQTnYSeRadBdWFSXJor9HrA70iCKxqvKL475ewTd
aXDyum2GhwQy75AfDfgNqwQ/SWL/KplIGjQqSPicksL6OPt0GgRxu09WSBNM
sv6WTYNDY+2W2zdj/MbbAhqw1ys2xcngvXw8S2hQfp+6d7kczpcrVEEDD8qH
LCd51K+sb6MBx/Bxnr9bcJ8cRlM0CNZ+TqYqoJ9zG3joIJAs2y60HesZ50Tp
ELcQoZqiSDB/0+1NdJAy+xOnsAP5ptI2OmSV2P4pUcJ9TTgo0oEk1GGto4x+
/X9L06HUUau6WQX1x8T56aDVkiNnpkqwlf1mITrUbhMO+aCGesqHF/UMg32+
kvdg/fXVBnTo/DhutLAX44dX29LB8tCZxwH7cN7zhUF0+JBWtV5Q819/yhM6
OCwh3UnSwvky2T7TYdoyflB+P8HHD2atjgCP58sOPNJBrsqTi4ClGxzvax0k
uIA3Y38EUF37uBoP/buX5/kIEOjQvWaii+/r0GRABMQpFb9+r4d+yEWFEbCR
JqFy7SjWc6u1RUDmODXmpz6+v5DzQxFAOjrzy88Q77V+6FMElGZan+M/ju/l
sthEBGgua6qMP4F6y7KmIqDmgpqM7Emc31dsPgIMK9KCHhrjvF1cXAzoFOcb
33ca3+Ps960MOOvhfrzeBLng0gkGDHd/KDI+g/lnl9gxwEH1hPCgGe4jbZ0b
A6aZz93tLbC/sqwPA25PyfbPnMV9VGQGMoD9OEPb5xzef34djQHUB3/SeayR
SQ0xDBDgtlsRex7vFz2bxIDYKx32my7i/j3yUhkgWaP1X/4l7J9am8aATOlc
pb2XkZtFFuOku8JRNVeQq3wTGVDS7/PzhB36v2sSxQAN9QmLPnuc37Z2sV9N
7JkXV65i/8qD2QwwnK2Snr6G97DhqWRAhzEpwIuM++3hH2CAxcP4MS5H3P+t
ADYmDPMtN4xywvqEzM1McLjqWLjxJt6XnnmYCd8b+tY8cMH5Zw5cYIK7nN4t
tVtYbxLlxQR2SvHbl25YTy1IZAJ1SELz2G3cn5veYyas1g5O7fFA/5LutUyI
SZrhtPHE9/D26n9MkFywtv3mhfOqdjYxweLjcz/9EOx35KtnJHiJmbqWhWI/
jzH/SEg1+m67PRz3WUFmRkJNQJhFMg31eSXyI+HTc/lj/BGo1yncHgku9Kj1
7dFY/+n71iig7SHnmaehX7/Kd1FQdJ07pTEd39dfh9Eo6Ey/x9h3D/XTKFNR
MN+tTcm7j353Jy2PBjG+vlsSWRgP3b81evHfW7fsadmo/0T4TDRcdBO0XJKL
8fFhr2gIyMs77vgA56nLjYmG7CE9naE89Lvnbko0VIVIv7F7in6UKv1iYLQC
Gt4+w/0nkhkxwDV7pky/DOep70yJge0KP/LLAO8ZsOdhDJywpqVuf4H52e9q
YsA5amtkcgXun0PgfQzEvKoJ4H+J7+XK6mWx0K/y22GqGt87q+d4LCyxjzl3
oRb9J5Y7x8Im1k6j9jrsJyqREAu6Hc0HDjZgPbBXx4I9l53q41e4r03O47EQ
psm5RbYJ+auHYBw8dGaJxjRj/gsZlTjoyNrLt7IFvwe128fjYK6/c4n7a5z3
gLJNHIiscZwea0UW5aHGgYYez6h5O/qR8H8WB+c9M7sbO/Dncwp1Og78i3Qa
93Wh3iy3YjxkfuyHvDc4v9PsxXhoFHMvlOjB/nZ7afHw1UgonfYW/SnWZMeD
QGBB1JI+3M+L0wXxoFJ2NMixH+81VF4aD6ZTI7eHBjC/ldQRDx6yPteM32G/
zzVsCZBsIWZd/f7f78NhUgJU0ktP7hrG/JQxswQYqTl56P4HvK+munMCrFyY
UFs3ivlRHG4JoLCDujXo47/fJ3w+CRA6Xbls8xju+8/OxASYKPn17sVn7Lda
pz0Bjt1WLrMY//d9n5NNhAKNqzFzExgv2X8nEVaz33NiTuI916qUJ4Jjdb8h
aerffI6TidAWKLyl8TvWn+1ZmwTK+sc5r/zA93glVCUJIvmCBpfO4vznHhxL
gpnWimfJc1hfZn4lCUyi5qP2zuPPk5uNfklQemanY9cvzG/mK0mC9WIOBk6/
sf+fgbkkcB9Ml+P7i/Wm3BrJ0JPWtzSHTYCYd5uVezLsvbx24BA7waTm3JRk
SNhy7On7pQL4Xv1yk2FhPCDSk1MAv6fGV8lwtvAFecNyglc0v+RjATj/PPp4
BcG6qlYGLJBQU5I14iK4oMmSygLvX3bsE9wEx3yWfcqCd5DWF8RDMEu46zUL
9vv0lm7mI3idgdEAC9IOCjEr+FG/ZmaCBRwrDa+fFSBYTtNsZQpcaqQc+SlI
8GThmGIK1ISXb44UIpitRv9kCsienGPbIYzctXAhBQLX7uhtXEdwpv0NmxT4
1G1bcmUDwXVlidYpcCQxNYJDFP3HGpxJgRyrt1dZYgR7261a5FWb1uipS+A8
a7jPpsDVUf1NbyRRr/mGaQo0Z/v/dZLC+i5Y1Fe8Bj18m3BeV3JMCtB2zD7K
2Uzw3Fu97ykwOa1IPyyL+zYvD02FE6VXHIbksF+6Q3EqPLydcthrC/b7OdSU
CgKaPVIiCsgbo4dSwYld8M/jbQTfWnnrdyq0Vx/tNlIkWO2mvlgaqAT5FU+Q
sL+1tVwaROmXhVOVcJ/kEs00mOWbsZNRxn0/HLdJA9O27YcqVTDf8wcjDZ5E
Xd5oqYrxM3U1abDBjLXwUw33meM9nAa9g6uLdqjj+ziiuS0d9qUfCWvaR3CL
SfDpdEi67Gtrq4n3SjxwNR3+bnl+gFObYCvBtJB0sJqYlkjZj/n/BTxIh4rC
bb/UD2D/Zv72dJC6adP55iDuZ+7ligwY/tUVwq9HcODyXKsMOFjOfyX3CO7z
9pBvBtzz0dPR1Uc/Di+zMmDZIR/xYQN830zbzgy4vPLZT69jBJtqv/qdAf8D
0OVGUQ==
     "]]}, 
   {Hue[0.9060679774997897, 0.6, 0.6], LineBox[CompressedData["
1:eJxTTMoPSmViYGAwAWIQvTrHIumWcKU9Axh8sPcITNk/i2G5A4yvslpNbybD
djjfQq/upcOP43B+7qeg2PBzF+H8vOrK20HN1+H8Jv3Zs5W23IXzPVf29k7f
+xDOjw7wfsd+/wmc7+p3aeatj8/h/HXNHEtPn38F5y/ws7m47PVbOL9jRb9e
QOYHOF/n6lPJuqsf4fypZ3aJLkz4DOfvi093DL74Bc5fvXdS7a+Eb3A+y3Gl
+0Evv8P5sjldBVbhP+H8X7cLhMSf/ILzpz/Xe9IU9gfO/7k3+9jj53/h/OP2
vOe+Fv5H2Kd3uOl0AYMjjH9Faf8yMQtGOP/uk2VJmp8Q/Dl/HDZOWcEE5++t
lOqoymOG8/cduf9NXZ0FzlcsffLW/z2Cb1U9u/zCZlY439jfbqZENhuc39eh
4HzbkB3OP9n/riX1NYK/601epMdCDjifd73etqVpnHC+g/2tVafkuOD8qyZH
1bOeIfheP2bbXFzADeeXCqo+mRDOA+czTXgrfFqWF87Pv7Pw9plrCL5d31Rt
z/l8cP7hqdZ8cin8cP7UrWkud3kF4PyfQeePZhQi+L7XdYUjziH4NW1PVxZr
CsL5MS/2tPj0IPg6hl3anS8QfK+5iyaxyAjB+emcu3/W+yP4AFnWAdw=
     "]]}, 
   {Hue[0.1421359549995791, 0.6, 0.6], LineBox[CompressedData["
1:eJxTTMoPSmViYGAwAWIQvTrHIumWcKU9Axh82O8RmLJ/FsNyBxhfZbWa3kyG
7XC+hV7dS4cfx+H83E9BseHnLsL5edWVt4Oar8P5TfqzZyttuQvne67s7Z2+
9yGcHx3g/Y79/hM439Xv0sxbH5/D+euaOZaePv8Kzl/gZ3Nx2eu3cH7Hin69
gMwPcL7O1aeSdVc/wvlTz+wSXZjwGc7fF5/uGHzxC5y/eu+k2l8J3+B8luNK
94NefofzZXO6CqzCf8L5v24XCIk/+QXnT3+u96Qp7A+c/3Nv9rHHz//C+cft
ec99LfyPsE/vcNPpAgZHGP+K0v5lYhaMcP7dJ8uSND8h+HP+OGycsoIJzt9b
KdVRlccM5+87cv+bujoLnK9Y+uSt/3sE36p6dvmFzaxwvrG/3UyJbDY4v69D
wfm2ITucf7L/XUvqawR/15u8SI+FHHA+73q9bUvTOOF8B/tbq07JccH5V02O
qmc9Q/C9fsy2ubiAG84vFVR9MiGcB85nmvBW+LQsL5yff2fh7TPXEHy7vqna
nvP54PzDU6355FL44fypW9Nc7vIKwPk/g84fzShE8H2v6wpHnEPwa9qerizW
FITzY17safHpQfB1DLu0O18g+F5zF01ikRGC89M5d/+s90fwAeY9G9w=
     "]]}},
  AspectRatio->NCache[GoldenRatio^(-1), 0.6180339887498948],
  Axes->True,
  AxesOrigin->{0, 0},
  PlotRange->{{0., 300000}, {-1., 1.}},
  PlotRangeClipping->True,
  PlotRangePadding->{
    Scaled[0.02], 
    Scaled[0.02]}]], "Output",
 CellChangeTimes->{
  3.692968315912038*^9, 3.692968520400734*^9, 3.6929686068656797`*^9, 
   3.6929701827515163`*^9, {3.69297027974802*^9, 3.692970334438097*^9}, {
   3.6929703716781487`*^9, 3.6929704850483074`*^9}, {3.6929705157283506`*^9, 
   3.6929705398083844`*^9}, 
   3.6929706057004776`*^9},ExpressionUUID->"980acbc5-798a-4e9f-81d1-\
1b1252adf9ef"],

Cell[BoxData[
 GraphicsBox[{{}, {}, 
   {Hue[0.67, 0.6, 0.6], LineBox[CompressedData["
1:eJwV13c8Vf8fB3CZ17yXVCqkFEokTfP9+UhGZaREw6iEpLJSUUhSmpKQlRHR
VAkpZHxlu/te17VHoSR7Xr/7++ecx3m8zuP9OZ/3Wc/P2lMX7c4ICggIXONv
/r9/7b37FGfpVXgSut0/6xkNuh/Y/Z4TcEB3PrVvb0ihgW9tSlWtgAeqK/e7
MJVOAz2Pyrw8gcvo3MlXPsdf0UBpJ1PthcBtFCLo+fbYVxo8SunoShGIR3Gi
B4yM22lgcdCtLFHgJZq9pr+jS50OPs/2X3te9BJJXFmr+2ozHRK6dPVe+OQg
yfgNc1e20uGX75JPbztz0TerGxs0DOhwJyY1+/v3N4jQ2qLWZE2H3rO/zfzR
B3Q4yKfD9DId1r9W034mUIiuUVfQzBvpMLCkmOzoVoiG08/dcKHR4Z2jlb9C
TSFqC5A+HNZCBz3RgKL4R0VorQVmtPXRwfpkuUmccjE6FTZ3QWKRDpdXnHB4
YliC1tsIe5tsY0BfucV3s2/l6EDZDweRFwywOB/zWG24HL2W+xN69TUDXilw
T4mqVKAjv7kNsx8Z4HPxokj1zQp0vsfsxoYKBswqxu3bu78SLbxRWanSxQCZ
Kz30PZwqpDO3yZO2lgm7tUMG0PQPxAiu6/3wnglyjRVpVLUaNBCuJ/ugiAl/
zok5utnXoM899gtXy5mQkRtdfftjDaresk/lLo0JUhsyM5u8a9GsbcD43Wkm
dK6ucTrRVYfu6O+8aGPGguJiqWXDxHo0Hurj4GnLgqdHDzaEGtcjq+M6jfHH
WLAvnqOfmVSPXrJ7mg0usiBf7s+KQfsG1Cdw4XXGMxZEictRL9c1ok7bQwUW
YyxwyzkSJT7TiDzmXJJmeSwwNk9CSepNSKvwz2itBBvGI9a/L41oQjZ3n6lV
rmODs8Cu+yLQjH59ST2y5TAbns1pZdYeJSNtzdupQSVsEN1PDpHzJaPgHzTr
A/VsCEj0O3b8DhmxfXp/721hg7VeoeyfAjIK1aqwy59gg9BlFEaSpyDS4uLD
OJ0WOD9q5+TQREErW7wlbd+3QMz9/fs1+yhI4AP7XFlZCxSomeotzlEQy/LU
uTPkFuAd27Hs5UYq4l4LvHNstAUeVq5onIygIjNVYjlJjwMfnUhf65KoaBdJ
4+CJ/RxgThFyUz9SkfSf/oODThxQ3jwbYdZJRSudZz7Tb3LgXSzXMM6Ahow2
/SEp0DhA1WZs8rKjoTeKNm2vf3JgsqZRwfgsDVmz22Ri5jlgvFA63hdHQw7z
5864qLdC05n0NztGacjDn15tdqMVhne6KzJy6Gj3+I/QRQsuyFGcJXLL6GhH
n9UNRTcu7DznMH2NSUfGYW7bKkK5EPLcgr5emIGEgjokvxVxQYageT/AhYGk
uaXmYrptoJuhGmQRyEDPb4r7i9q1wRFDRU/FBww0WJ8kVubXBqk+0qZVxQz0
fYmPwrWCNtBu+Tu3dDkT7S7ojlpn0Q52/r8Gfm5mosSMaNx/oR0CpbtYX/cw
0aiJqtbHuHYoxdRPp32ZyPOej1rCQDt0t9al77rDRCJGgrea5TtANLDykeRz
JloTozxgiTvA+lX+uU8NTOQSYDlpk9oBfqZvj97uYaJNLN5loeYOiGvPMj8+
y0TPqaPiWQKd0C4XryqkwULvHHxPBu3ohAvBV1vtbrLQt5yS46KvO8FYMGjV
8mQWqu+RF1jZ1AkyUUFHW/JZSCu9kVY62gnv44JZLv0sNFQk8dUOd0GY0rXl
qosstDH6+5rYc11g++Kaff8KNmKWW26VTeiCkQ/Xad6WbMQws/n5froLvu8O
kdM5xUZ/iwPGT2l1w+OykINjQWy0YPj275Uz3XDKLDS64AkbJU93nHVO7wbd
xtDmq2/YyPS4ndLTrm4QPBwmY/QfGwnHnX3yRa0HqJwwK4F2NrpY+GzzPd8e
yDh5437lJBttsqhdNlXRA/6/btRHElvQuKTDoLpiL5heDJfYp9GCnIyf5CSH
9IL8ZLilNG5BFZknnff/7oXeazfvkI+2oOfl36JZHn2QLxTx44lfC6LdiYgc
Gu+DiLsRog73WpCoBkuXltAP9rK39q560YLiippvJB//CWoJtyLavrWgkG3v
Y07v+wWTypGVaYwWlNg8szLr2gBUZ0UKug23oDWRej0qqkMQt/k2VhfjIHGD
r28Plf8B90+3wwbXcFBLvYaCOmkUdunfKXu7m4PkQCMtMKYBCOV3eD4HOcje
cZv17tgGYJtHGW334qAJnwhhsbgGuGJ/92txEj/n2GhmP2sAC+7d2ev5HCTs
O58cmNQACqfv6eFGDjpdczvTPKUBvvjcL/zB46CtXQXnh9IaYPbew0/0k63I
Z6WHqH5OA1yviHk9rM5FG1W/3BsraIDwLUlJ6/LbkPozAxcOvQFkdJ41Gte3
IRPP+OIUZgMk6sQvHutuQzmnWtNOshvg09Ynp5+Q2pHxSk/iUGsD9G67pyl8
vh0NvNkRItzTAGa7g7/2behA10lmfQf/NcCttLfn6fs7UY7pFZmjMo1gmfvg
QXxJF9JPdLTV3NcIx233D4t19KJCrzc/39IbYa819Rnn308U6lTcrePVBO9u
ErLqmwfRRT2WlKhwM6RZG1Kyh/6gS+lqBWUlzXAn55G27dkRVOh41e08IsNm
Rt/KEMY/VEyK31X2hgxPG4qXpbuOocex65ee206B7pCz7afdx9B/22PkondS
QHurwks17zG0xnu3d8FuCtQ8vbT7zeUxlOpgvF3MiAKzzjrHCx+Ooezzb0y+
7KWA67+stMZvY4iu8rba1YECm5Y/1pxVGEflxzu0aoMpUOrigQ9RxpGCaoG+
Zy0Fdko7tj9mjaPBGPoFjQYKvCu2CCa3jSMbtYy6wSYKpCzb9NlqcBydE1ol
EkinwLX63xoWQhModOXd9uwOCujt8iMZ7ZhAihpjIwGTFMiXud6h9mwC5X0+
lsjZQIXN385fO/N8AvHWfd/dr0GFF2edV77ImkDPGsIvjGtS4UkVHFr7cQKd
lwt4r6BLBb8gwR+r6yfQjhcnZ8OMqaDTf/sdaWECRev2n6Y7UOF1Scz1WddJ
tN5FUTP7PhXICwodqz0m0a0UH72FR1SYNHqOjM5PIvssdNjhCRVQ6WuhsKuT
SGD04n/yiVRgllZFicRMInmHvk2fX1JB8PvkU1Il//jS0VfRlVRwrDj2Tm3D
FDp5M6mes0CFEMEuooXmFJLLO2SXuoQGmSYevme3TiGbti2ZZ0RoMFzhv/2N
0RRi514qWZSiwc3K+8Vbj0yhfr1HqacUafCuqrTa8PYUqrafvjtgQAPhH+s6
7Aam0EcN5sK2EBoknPG8LvF3Co0fGru0I5wGWsLvVleMT6HIwFtKBpE0OIL1
HLcKTCMZh2srDz2kwcuvNhTiimmU+N/KdwWpNNiXd62ywXQaKe+/++XQdxpE
P2O+NEubRt0Jx9s2iPF9tVvRjJc1jXZIOt8olaTDF+bJ3s+vp5ESUSbiBIkO
3Uv/qGwonEbV9Y7UnJV02PZQKFGoaRp9mLrRdZPvO2a4zv3vc9No2dLUIOtD
dFDyvuuj7zCDzLWUTWKz6MAVkes57zSDXAMd3Nxf0yH5+TP79NMzaD7ixE/0
gQ6raDn6BJ8Z9HXzW3diCR0U9H8IM+/MoMfquz7LM+ggTxB+5ls8g+zZfbEM
UQZIvbhenqM0i8r+tN/848uABiOR7VzVWTSyM+TkwhUG3GPdzyZumkXcHlvV
lWEMkJBMvhe4cxbpZMkNBTxkAMGv2N7UZha9+y6eVs73nRCaGugIm0V+1EOa
tF98z7X6yK3onUVjGzZ2KV1ggga9sLxzYBZN98T/5xHIBIcGns+rv7MoVtjB
pTyECfnf7jcbzfHrrTsY8eIREy6k5Nx3k5tDozH1DJ2PTOhy7hT9iOZQ8evp
+/GzTCA5qBcEm82hzhyHL9NCfF/ZXDiz98Ac2uF++uF5aRYkwnwl22EO5d0I
cnuiwoLDKgo3Fi/MIaGI87lscxbUdNnMHUiZQyP7mWKxiSyYbIl7tTxzDsnU
iKg7ZLFgA7XtaGfOHGp225OwLY8F4RXnivzz55DJyPF/etUsMMy8fSmxfg75
LLHeEsX3Xp5b2d+fM3PI2GiTftohNrSfEH3+YXEO7QwWGtFxZYO0vZV1sMg8
Ko3rVe3xZoPX3tY3MrLzqHDjcvq7SDasV5s6u0NjHumBv//EVzbE/9TuDT8y
j7J//CsZ1GqBEU6hR82JecQqfVylbdwC+5rQkPTpefRAO8c015rvtXy70YSL
84jzwlbU3KcF3MIDBd7fmUepj4ZFrApaoPTS4s3xh/NoQiTE2rumBVacvSOm
/3QeGXH/jDVyWqDOJlHmv/R55FX708dFgAM6SqWKrcXz6KKZVcKINQfukszT
VMrnkeBqqTaH0xzoESKruv+YR/WRB5Jlr3AgbrBr0z/aPNr3UV8nMoMD84Ui
emJ/5pGnT0ppyRwHauys7LetWUBpCYn7NlS0wjozJvvKhgWk+G3fsVVtrRCs
53KiVHMBvVw71Jcw3QraKr6nLXcvoKaQXgnzrVyI/RPr63JwAa0frD4u9ooL
w51KEy8cFpB5VBLxZy0XzOnZVwadFtCu5LPkG4NcmC0uCr3ktYA+dK0gE7Tb
wPUO98G9m/zxNSTBuawNioPPyFKiFtC1w5dG5fvbYOnF4djl0QvoxnX7PSzp
dqi2F0hOT15AV03P/f3s2g4qllFrfmYsoPj7Ir4j99rhqqFc5ubcBXTL/ICK
f1E7bFZd/6rw8wJS1c8MT1rWAZHL32otfF1AJ7n257zMOqBDfOcHk4oFdHHZ
TkP6lQ6IGTEvamzi15felt3Z3QEzJeeqe34uoJ0+rW5ZHp0gYHpXRmp4AVlM
l998dLsTCHU5R7aPL6CQE7oS9TmdsJzZ1x8hwENRUVeyM/52gtIJ4S1vRXnI
dwcx+fqyLljfve4yQ4qHZCUyojWMukB32EVMbSUPGV2ydE+N6QK9gBAb6zU8
dCVDz4DyvQvQbHJ84AYeCkh/EpX9rwsswr52pGryUKjw0lzPDd1gI8pR/7GV
h6wQ9/GFE91w5P70xb+7eOjBhS8tyvHd4Cy3omiFMQ/l6W1OG2N0g7fyYQvP
fTwkPixNDDzF99oLv+hoWx5SudLK+PihB4I2PWYXHeEhP82uOUtCL4TnvVfp
OsFDVw2z/yV69ELUziZP8dM8VN77ougCpReiv/3O23qWh0SMzW3ULPogwURy
5uhFfl5tmyrS3AfPazbi8Es8pNVoWP/Rqx+yrS2iXgXzEJO5eVpx3U94S3en
UG/wUNKr73UmAr8g/9itlXO3eWjbmvKzigoD8K0z86TqQx6qq95cU/5wECrd
K3L3x/KQgUdb4bOS31D3u/OffyIP3axZEvg9eASofot6yWk8NDCd3FRc3QQt
00rhVdk89PaibpLSniboDDGs+/2Gh8RkuqPC9zbBT+Hjcss+8dDjxULvX+ZN
MHz36jGjLzyUYcIxtdnXBAtxBYMP/uOhhtOz7DU2TbDqvY7klnYeity8K6nB
sQkOd6w/4EtcRLaHfDfaezfBD5BumvBdRBIunXfUY5vAeP2QXf7lRTTfukE+
PK4J8gm1LL/ri2jYwySqLaEJ0igRXX/vLKIs9sFt8SlNcOX0/PjA80VU5/Qy
ftnLJth0e2h1e+Mimp07pg/FTWD+s3c7f6mA3wYupOzraoLX2pXh9T4CeNWJ
F0peus1AX1eWvXz3Esws+V48+q8Z2nqzT20cXYIdXuqE9juRIXkefYjNEcRX
XTa3uTSRoeTqqjtBF4Rwz+yIUs9xCgw+ZBg5+QphnZlZ77XOFFj+InoMAoTw
pLPjtpOuFLjQJOoiEiSEfRxIWn1uFFBWHdsRfUsIK41GCi+ep0BIQ31PVrIQ
NrxgzgwOo4DxmutAqRPCIyqPkl5m8/1V1TGpri6MJWM8NxhPUyCM9TXOYpMw
Hrb5mKg6RwE8GL/zrJYw9nPinZfkUaCKaBv4apswNg6xNOgWokLdse8Tm5Ew
7law/vGGSAXWSNr41qPCuClMVuqLOhVGFE+NGtwTxqNHTnNrj1Lh4xbjmBMP
hTEtp8NN0IkK/iardK8/FsaED071Rq58L3lQfUvjhXEu8d+eEncqzH80+Yde
COPdyU5uHf5UIFiqjuwtEcY/qg6W5j+kwtpLvX9s/grjlnsZD2uqqaB/UHLk
5KgwnlcY+2pfRwU7Ld1R/wlhLCG+1a6/kQrhfaGT8XPCWK2qjCzLoEKv/erF
DjER/E7GqiSmhwo5O+1IPioiOHv9AS7m+0p7ukw3+qAINieRl9wCGpjR+7dn
HBbBvp9aCPf30MAlT3pXvoMIjvWadYg353vH87gB20kEO9isHy62ocE/9uQe
FS8RvM8i4fdOVxrkf9GyzwsXwaMDjsPifF/pByddJn8SwU+LJ51camlwV3Rd
wtsCEZwX99vjQyMNOI9ziu5+EcFnTQ8ZE6g0CMr5PGNaJoK73jy/VMWhwRdG
c/CXOhHcmaCsduU3DXbrCIdldIng7njCJwbfUzv7vO8EEEWxx1DUki9OdIj0
Gcs5KCeKvS5/K/lyiu+puau12stEccGH+G/fPegQKHdbYmCVKFYLUCnt8qXD
Z0i/76Qmik17Npz2jaTD9kRGtJmRKM6rdcil5/F9ZmP8TOGcKHazl7q4TpIB
Cuy+zG0XRHHACZED92QZwHN98M7aVxRT7G6t4a1gQI0ftzLisihWuOa+TnAD
A5zjgoZHborisAOE75HAgLttBXtqk0WxeEL+rZRABvi4O1v3PhfFTi9CN+Zf
Z4D9X5GjixmieLfCq0pmBANUlthf2JEril/mKl5CTxjwef1YQvpnUTzj9Wc4
N48Bnee2DF9tEsVPzkutn/nDgOpx5nQsRRT/TCsS7p5gwOvrIUJ5dFGc1vQo
tGWBAYGPGhX6OaI4UVpFZkKaCVKfzu2x+ymKx4/oK/dqM2HX7MuETQJieO/q
wTCqPxMe3lHZ07pVDB+Vy9iSL8mC19/Vvcu3i2FxI6HCXcv4fprWfvpylxhe
NRPp2azMAsGzRj/9jcRwWWPaTUNdFgRaHrsnZSmGNx6VSF9+jAVOErE0I1cx
TNrhMKfwjgVBJknzqqfFcCUlaQnhCwvigjI2SLiLYR2RQ8KyVSwgD+ZdZp4T
w889mFV+HBaY1jeuvnhZDKuFyO4NJ7Bh830xt7SHYvjlw2XOpl5ssKySeRD5
WAxLinImZC6zwX1+WYF3rBheM39Qff4mG9K81xP0EsVw0NxVAZzKhqVW+A0l
SwyfEb/54A6dDbPSweOCJWKYZzSWXG7B95FZuNJAmRgWcGyTknNsge0hUWbN
FWJY+7fv3RiPFrgwHJ+QVCOGHUNjeeq3W6C7Kd9wO10M30zVePwf31e1j4Yj
zgyJ4W/ZFhNjRzhg+BiRjIbFMJu7UTLkLAfyYmKS5P/x+/ktS/DANQ4kPN35
sXJSDFfQLlGK+X7yTArpWCtIwM05mnGrxjjATSZ7zQgT8IOvFRMzYq1gm7pu
kixGwOHr1r/SUmqFXenVUmHSBBwsMSGabNEKoi9l9NsVCPg5adC6M7OV/365
/vd5NQE/Wqzxe/u1FYZzP9o+UCZg35N3xvporcB4c8TDcD0B37BDgi9FuPDi
Y2ps4hYCrlLp0mJe4IJC/sgaP10CNl/cU3H2LhfufzZ5bbmDgEu71o9GZXPB
v6i/fFqfgMmBazbd6uSCSan23yNmBHzv0qtQyRNtUFAWFqRtScD2ea752dfa
YFM5VUT0AAFfy9q0b0lqG8hWBSp+PkjAUcrPKpf1tEFnbanlUicCzrXujau8
3A6H60mMQRcCvlK+L935eTvUNJxyrThFwJVM1nvJmnZ43yx62deTX3+9ngxd
sQNCGNYvmv0JWCpI7doAowNGmWlbXgYSMPeoodYfoU5wZ48Wh1wlYEHXNTJF
Sp1g1RpH0Qol4MhEg8jZQ53wnfvrhEg4ARdYaQ098umE7e36v7gRBOzRIcTe
9rATFLvaeffuErDqYULVeEMnRHfr3D39gN/fP6u4RsOdINwbvswgmoAvU9v0
h0ldMNSvtnnwKQGfWdPwaO5YFzj/ulJYnkDAGrs9ISW8C6gDdSbPkghY7GXC
mM6bLij+feGoRTq//2lL0kZEuqFyqKvJ6QUB9xNXcmj63dAweNjU/yUB+xjQ
wxT9u4E58OPLnVcE7KrxyX7X+27o+KW/JfUtAYusHTDM/tsNv36+ffEpj4AP
fzYUFt3RA6P9KqtqP/GfrwIz0+VhPTDX9+RRewEB3zwX51hF6QHhPlGR8S8E
vFu+V8BAsxdkeq8GiZfwzz91DM886IUVPb//Kn/n9+NR8d/xuV5Q6XY5s72S
gO3CvnPJl/tgUxeVY1lNwBPOQ2k7RPphW+deW5daAtZO6bp0LrcfDDuK/gto
IGCXt0NiV7x/glm7psHdZgJeE7QTux3/BTZtqXnPqQRcEpluFvxgABy5smqf
GQScwrBa06M7BKdaI5Lq2AScMGjWfq7hD5zjTJE6Wwn49Rdd7r3FfxDQ4hU5
0c6fT9ndYNWpZghht81JdBP4/5eQj8azzXCbZeur0kfAQ6vYvz0WmiGRsfPE
/iECnkzSfNSxhAyZ9FyK6zABPzb9fD9QiAxvaIrmgf8I+OLYfnsZETKUUQR1
06cIOGR9uzUikKG3sUlsSkgcf3/ZMfxWhgx/GvB1KTFxnLjUymU/iQyT9fmj
ayXE8W2N1vQBWTKI1yW2HSCJY/vzg6kay8igXe3+KUNRHPfkNTzMW02GK6U8
Z+sd4vhCu/3sLw0ySL/XLshyF8dqlqS0JaZksHZasi/yrDjeSH1onLKXDA8l
6W3u3uJ4IRte6ZmTgeR5VUTDTxxTlMZ/B+wjg/zaqsOvrovjcm+u7oQtGVY9
OTr2LlYct7d0uys5k0HtcoROUQX/emZcuLJXyYCA86pOWQILEK3WFH8gA2P7
f+pe/RI44ybtoIkBBbofKVQdGpDAXj3ltReNKDAyeM7V6LcEznxQkpUKFJBK
l3tGGpXAhRm7ogVMKWAq7SpRuCCBSep1zowDFPjYN/tbaJkkVi71OlLF9190
nM7HlD2SmPdFXaLqJgX2TScZUtIkcc2Qv3YRlQLvFfUN3mRKYvdggROIQQF5
zNa7nS2JPyrD8ToWBdqi5HcZvZHETL0KVg+XAj6rH2zNLZTEWxtHVLV+UuCp
cYjajSZJ/Oneq+5V8xTojHAlbZ2XxCyH7xGX+J67JLuhN9pBCqdtOqzcGEEF
n229DbnHpPBMQNjTdXeo4GWf+bnCSQprdtxYEXyPCs7P1t4ePy2F/75xtN0R
QwWztcqbHH2kcPJuLfXm51RQ2LrCZ02UFPY+Yyab8pUK32zF598WS+GypwcF
6iaoUOBX01tdIoVlbuUn3puhQl7s7caO71I4ZTVlznaBCllskeeyP6Sw4/ZX
2j+FafDQVdDkEk0KCzOOrDaR5/vMZ+624W8p/OxfSFDRNhoIRv9ZWq8kjdOx
1mL7JRpsPym1+r2KNNZ48FSw4yoN3HU11z1RlcYmAZ66PddpUEv31Dm+URrf
vO2qP32L77uVvQeGtktjI94Hsn0cDZQyObckD0jj1n3hp/sL+f4q+DG1P0ga
mxszHqTwaOB1u5+35bo0nioccdsuRIdkRxFR+TBp7LGlPYEsRofFWRN57i1p
vKnHz3SlLB2qoVTH+7E0PqQWMfBblQ6Ha/PP3s+Rxo9rI5fn7KPDRW56awNT
GgcfW9Jen8z33euuhuEWaZyVU2ySmEEH3tW1paQ2ady9sGTBJ4cO91ekpx3u
4c+n06tmVz4dcuzSznD/SmP/TqSn1UCH7prUv0MEGTz1+f6VhgU6HPmcJCRp
IIO1jnCa4z0ZoBTROr7ZWAbH/N16IeMiA3rtVvdbYxn8N8uzt4jvM/+RxJoY
cxl8hl3KEr/FgGjNxAerDsvgJR+FlFAGA+rSE1ZsOi+D90gedV7bwQDjh081
LZ/LYJdBBc2500w4oaYSeiJDBgeUdxS/9mZCUOkr6sUsGdy+7WPM+UtMKBgu
uxr3Wgb/mGGsULvNBG2bwR89hTLY6VZ8ku9rJqwhgVsIWQYn1JOpeVNMMM6p
LXxMk8FBsrEucUtYcAIdlsxiyuC5dRWNj/k+S/A5+7GeK4PFTwyV1q9hAYny
RGDlgAy+m3t8xRFLFgjE/Er+tISIZyevNSmls0B5k/9ItTARr6Ji6eg3LDCs
WNjDESPipc5CdOUiFlwZlRsSkCHiuYlRodhmFvyzM9KzXkXE772qlv9eZEH3
0hjGL10i3uKo78F2Z4PAG8WN8zuI+CH1VLBjABuUTV9eI+oRMftAn9LiDTYc
C/imuhOI+AdK16lMYQOV3u97cz8Re7c+2W3MYkPlUwMZZTci3nnSQZ5u1wIK
bRvC5t2J+EP0Lx7xFN9b60mjnLNEfOVXrkOwbwus+tTLiL9IxJ973r7ojW4B
H/KDFNlgIg72bk1YS22B6hVXiCPX+fkq5W/T3S2w2uXUjaYwIhZO7WsjjPPz
PzvP3Isk4sAfCx9alnNAUbJzs0gMEQ83O4V6uHDAz64utSeWiEl0VTUdPw78
eJZPqognYvu9nWeMb/FzjajxkBQiXmC3b9/2hgO1e3W/TecQcarYLdeCBQ4E
hkXs/11GxLYpdhHbP7RCw48LJXUVRPzNDCWeqW2FtcSjW3L/I2Ij+Xv7Rbr5
eYrWUvd6fn+KS/c9l+eC6lcmp4NJxGmxkqz3oVy4Ilh+oLSFiNcIJXVUJ3Gh
yfJ1aTKXiAN+Xz97sYgLQezQjKPdRJy8J1Lv3hgXyBMaXrQ/RFz39u/vRN82
UDNayv0wQsSPHavfDcS0QXDEglX0GBFPD/AeLubz86XUrVYzRFxbua8yc64N
jBNKrp0WJGHBixlX+5+0w8DXj5+pQiSsL/Xe5ua3dojteDmMRUg4l7RMD/rb
YVAtxlWFQMJs3SUFtkYd8PSzu2mbNAmXjhacrZnrAAlHb79zRBJmtlW8Z6/s
hLBZ37QZEgkfri06T9/ZCd5wfX6ZPAk/N37L2BzQCd1d4ZteLCNhSdvG5fmx
neAQccdRdwUJtzhqeyUUdIJJ7ZN861UkTJncTBvkdULRuWfd3NUkbLz53aqk
DV2gJfOcdE6JhH+ZPJfRtu4ChUOvvG+rkPCT+cq4gqwueDjxPnHZOhJuXRX1
ahWjC4QSPtdkqpLwF48XPlisG4a539d/VyNhlXVOkqqXusEttNrOWoOEFT5c
E331oRta1jaEcTeScM+2gdQno91gXUV556VJwqeelLwL3d0DVe4s7vRmEg49
UlW5NaIH9MXbJG5rk3ChldmlZGYPvH/dvXuZDgl3YanYfzq9sN76l3vmVhL+
b0fm0JfYXkgc+RO7dRsJD+t6wYxQH5CejFWUbedfD2tkwP1GH9zaMTNitZN/
f5zOK9aT+mGWxVPm7iLhuoA0u/TCfvAJErby0iPhfWdtzSxCfkK/okTwtD6/
3+/K7vj5/YITZcTcSEMSntIUYLW+GQDqyWUseWMSpi018b9xcgjMhVeLZAIJ
n+l4G6OpMgzfslW2bcUkPGAqK3n9xSjoWqqdLDMh4bSiRFNPDhlyhjQfWZmS
sL/3Kd1gLhmUH24tad1LwgGOm1setZMhVmfX0Flz/nE9rz6rk+8fmuHKaQt+
PXVZ6ZJuMoyvsLgkf4CETa90XfvbTwavYqvMDCsSznZ7815igAwdJw5RdGxI
+KQBa7v6EJn//XXWsrIj4ZhwUeT2lwxpmpf6bjmSsE+M4M3hKTIsbwpaKn+M
hHeqUwPlZ8lwzycMZxwn4YqA8lqDeTIEfr6XUupMwiduB2Q8FKDAAciwn3Ij
4futJtJ7xSkwY9f8n6cvCXd88/OaXEUBiUbhm1w/Ei56foAkrUQBRXN9ZBtA
wouj6Yvr11DA2CCreNdlEj6yM77MUZUCEarB70Wvk3D0fdpUsyYFZMbVnr24
Q8JP01Lv8wwpoPo0xLvzOQmHvBLa5+FKASuW1lLHJhJW9zE1r3nNH6/gzo2q
Zv75TRK8re8oUB3b81eHwu9v56RzSh4FkN2zBnE6CQvn5Khf/UwB3UbhyK8t
JKyXm7F0bxkFFCpbp5X7SFi+ScZPh0aB3ndR7X1zJHy1kHHJje+fa5F9uf4b
ZfHEspxY6mEqf71iK724SRbruH7ynXGgwj38zefuZllsfOWdtOpxKiTOx+xK
3yKLR3MyYkNOUqHID/3XtEMWj3NNjjtcoMK4c1LnRhNZjAI/Zz7he8l718EV
ncdk8fzFszVHy/h57LegcydksXteS2FXBRWCR9XbJ51kcaDjQdHz1VS4+5b3
QvqkLK7pi2Y9aKRCjuobXQMP/vhmgzPTrVToJYpZx/nL4kj1B8lBfC+d+PUt
4sB9WTwzbqB7bBcNQpUcL5c8kMVKftyxZQY0yLAbO6v9SBZf1X91mmFMg4Fv
G21IMbJY4ZOHh4sZDQIfx62kx/Pns+NwZZo93z/6Pu+OZ8ri9dlO/e0BNKi6
r8r2KpbFFeSooesFNPhZXlrX+lUW7+ZN5pYU00Bi6mjJgRJZ7BCgRhIso8HB
k9EZ2t9lcbmF5XTCDxq071jwHv1PFh9/dkBPoIUG0+3MJUEUWdxr6W9UMk+D
zVvvakb9ksW0xU3yRhZ0eDBeIbphUBYv/xJ/vciKDsOFc13fh2RxwA4jX4ND
dMgzPp8wPSyLu+1nTRyd6bD9gK2I54QslnsUWfk3gA4GHss7zATl8IUjpity
MumwLyUjRlhRDmu8EzDtEGPAa9fW82lKcjg+2DgzUIYBUuvlLQ3XyOGqY1F3
FZYxoOnVrUX/dXI4eeHM+WvrGHCwyNO7R0MOH1tHmP1hxABHmrZZxQ45/NLo
vMN9vo++xHmsdd4lh0V6lNtbrzNg1bG0+ZndcnjbEmvl3XwvcTtlP2015Ndb
Ieu5IpYBrsPja9JN5PCmhKSvlz4yoPyD1pyhqRwOt3wSv6WYAesuuTPZe+X4
67mcG1PlfI/Nse6TLOXw87Wf4COFAXvLSJ5v9snh5VpLArNaGJAdbrnH4oAc
vux3N/hlFwNEzcKVe63k8IcSw/CiAQZ4iH+dCbWRw+tal5Sx/zHgf853THY=

     "]]}, 
   {Hue[0.9060679774997897, 0.6, 0.6], LineBox[CompressedData["
1:eJxTTMoPSmViYGAwAWIQvTrHIumWcKU9Axh8sPcITNk/i2G5A4yvslpNbybD
djjfQq/upcOP43B+7qeg2PBzF+H8vOrK20HN1+H8Jv3Zs5W23IXzPVf29k7f
+xDOjw7wfsd+/wmc7+p3aeatj8/h/HXNHEtPn38F5y/ws7m47PVbOL9jRb9e
QOYHOF/n6lPJuqsf4fypZ3aJLkz4DOfvi093DL74Bc5fvXdS7a+Eb3A+y3Gl
+0Evv8P5sjldBVbhP+H8X7cLhMSf/ILzpz/Xe9IU9gfO/7k3+9jj53/h/OP2
vOe+Fv5H2Kd3uOl0AYMjjH9Faf8yMQtGOP/uk2VJmp8Q/Dl/HDZOWcEE5++t
lOqoymOG8/cduf9NXZ0FzlcsffLW/z2Cb1U9u/zCZlY439jfbqZENhuc39eh
4HzbkB3OP9n/riX1NYK/601epMdCDjifd73etqVpnHC+g/2tVafkuOD8qyZH
1bOeIfheP2bbXFzADeeXCqo+mRDOA+czTXgrfFqWF87Pv7Pw9plrCL5d31Rt
z/l8cP7hqdZ8cin8cP7UrWkud3kF4PyfQeePZhQi+L7XdYUjziH4NW1PVxZr
CsL5MS/2tPj0IPg6hl3anS8QfK+5iyaxyAjB+emcu3/W+yP4AFnWAdw=
     "]]}, 
   {Hue[0.1421359549995791, 0.6, 0.6], LineBox[CompressedData["
1:eJxF0H0s1AEYB/Bf8lpOXkplITcvGa5ZqosbJy9z8nptnd5vhrvyPjOT0nZU
ModZl6Rbdy0XrhVTKXWUl0zsdBWaY5ecvF8Rck5TbXmeZ/vuu89f3+1xiE1l
xusRBBH+N/9amkSNHbTK9iP+31c+c0ZHsOjrTu8StncRHPAhTltdHZEFtj3Q
73yfuAYuEapGhEQ5OCQ6ruU28QDsKHWmVBCNYCold5K+3AlOnmeeZskV4JSc
bCUzbwDM21tZSX4yDGbU8PnlshHwyagjGiOVGhwU8aFicG4c/CjPuKq7dwos
iqApJNOz4ILqEkrUuR9g976xnbl9c2BBT9M2MfsnuPksx/+oYgEslZVdWmEv
gfU7ySrm5C+wbVJhmjdLC15RplluV6+Ay8cpat6xVbBWlvh2dPw3uNOPJF9M
X8M9ShuvO43wX/cncovEmroBPKyWxLrOo++s0utvVOuBZdk2BRdSNoKb21VL
Li76YIdM9Wzkd7R3TmXW+wYD8L5I34odiYbg4oLdAUpPI3BXiSY/fhrdNJNy
PERsDCY9pjyrSjAB0/0Ga9/ZbQL3eXW4nP+GDl2upClEm8GZFk7qUpYpWK90
1qrblgROHRIre/rRvsUCN8ZdM3CbwMfMLm4LWPA0IXCYZA7WMns7uOno8AEP
qxg5+uLVsZoMVwvwqYlX+WFFaHfPQrfrE2j+Qquh0xRa06gbeT2NrvNNvrWs
QXuFRRlwF9E+HGtVsJ4l/kN4r0x/F1rKViaLbNGmjlsZNHu0vPbKWgYZHf2c
mzS6Bx3zkRLcuh/94ibH4cxBtM0J0aqWih76YtHgSUOzNQv24sPoN/UeOlog
mpyZ0P85CK3WDRSZM9BBLebch6FoCY8REBKGNgzm2anD0RyTl9rLkeg/rK0X
jg==
     "]]}},
  AspectRatio->NCache[GoldenRatio^(-1), 0.6180339887498948],
  Axes->True,
  AxesOrigin->{0, 0},
  PlotRange->{{0., 300000}, {0., 1.1651583130190437`}},
  PlotRangeClipping->True,
  PlotRangePadding->{
    Scaled[0.02], 
    Scaled[0.02]}]], "Output",
 CellChangeTimes->{
  3.692968315912038*^9, 3.692968520400734*^9, 3.6929686068656797`*^9, 
   3.6929701827515163`*^9, {3.69297027974802*^9, 3.692970334438097*^9}, {
   3.6929703716781487`*^9, 3.6929704850483074`*^9}, {3.6929705157283506`*^9, 
   3.6929705398083844`*^9}, 
   3.692970605720478*^9},ExpressionUUID->"fa433c70-9c99-4cd1-a06e-\
4570ff23ea38"],

Cell[BoxData[
 GraphicsBox[{{}, {}, 
   {Hue[0.67, 0.6, 0.6], LineBox[CompressedData["
1:eJwV1nc81G8cAHD7jnB3dlbKqpRUUmQ8DzKKQolKUiGrMpLMJCGpJJGVXSKj
zJ89s8ke2YQoJNnO73n+uXu9X/e65/t85t3uG3cNLOhoaGgo6AW/p9mduNHP
6apyXV7hLXuwOhh7bvBrg8YIcKhofsJ2qI+prqe5BZIOWJRjy9+qysqicQGq
up3T2EJy3RJJNP7g1LSPAgn5ZczwaAxNOOD7pDiKraVvXhZJ8wHUCrAqUZDt
I854xBZ8ADcanM9jvx09Ip9knwLyvyxZY0870Ganj3wEqn1HwrEDQt69Ly//
BBh4chexJ6x/aTiBz+DB45V0DmSxNAnpCJp8MJNcJceF/JO28JuxeT5we2Rg
gJ1hrOvEV5cPmsNo72DLM90rCH9ZAATjK5Kxz16vUA0TLgQ2g2083MguvCZG
rxVLQBuPxzb2jwqtco3iClCQ9uQ3L47ndsgribkKIOZbx8aHnMo3cINJpBKk
lx6Xxra/e5fx6+NKEHwh5i72umDY6VNnqoA64+slbPYH451q/dVAWyqewI98
QtrrJ1itBTs6wi8KInM0V8a1S9QBd/s/bti/bQnG5oZ1wLb4cSx2wsfgr/5f
6sDwacOf2KziiYktdvXgSnH5QyHkEYG6qyajDeCqn02BMHJhISv3HKkRCOz9
NIL95pJ+00PlRvAy8ijzLuTT4f0KiVGNwLWb9wp2Dsdv3hnDJhDDZEAngvyU
maPdpaEZTB/1vbYb2Tzl4lPmtWaQG5sYhK2sGQWiJFuAirhAIfaSr1hmqW8L
mBfl49mDbEpzPIhRpRUE+Du2Y0dsHEysv/QNlASym4oh3140uGrU0gZGi5+1
SCKHBJ05I/WjDaw00THvRc6TUJff3mgDHiUkdWzq5WPcH/a1g83slSLsF1W8
zcu+7YBh1SR7H6536IBi2MkOkMtWXyWF3C7dtd/GoAN8FtFnPoC8XNfMp2zd
AfwPZ57DVt4qXfoR1gEmv9MNY7dYxH86ttgBFDdTidLIc3KWgl0pnaC9aea5
DK5PmynLx7JOYBH+fRxbztZo1aO7E4yn8548jOwVq9UpxtAF3nRE/cZmJ0oF
3bvWBR728ZkfRT6SIOqmdb8LBEwk12BfVBS0EnzeBcafj+6VRX5nz6ZeXdgF
TtIkLWFL981vcPJ0A+KMWqIcsoHT9M+pA91AKfAQ13Hk+2yjPUVq3SB94oY/
dilsz77p0A38whmdT+D+Ts2xzW7qBh0iN+wVkB3V0y/5j3eDJ60fl7HDhpI1
r6x3g3n/494nkYc4wkXp9/aAGLruGEXkO+6u3w0e94CNnnaiCs4XnRs/T3QP
+GiqWILN/tTtUl9OD9gWz3EByJlh7j3XJntA0J8oGlVkbyEPHtHtHqCzzfUN
Wy/Jw3CStxfw02V/UENe+OzZYafdC3K/KTueQi4/4cUhc6MXNM4PWWogvyrz
0v/r1guSHTlvaeL8NT9sdf3UC84YnnqpjUx3wZtdqaYXxCpfKjyN693vrUsz
1AvGfHRWziA7TT9q9CP1AWm+7ayzyOp3fVhO7+0DWR0msnrIXMs+2mywD3y/
qtmjj/eLx+OAb5f6wI171bHn8TzQ+9a+duwDYm09bwyRfQN9mYye9YEjTwKq
jZANKU9O8Sf1ARraTycvI0u8feI7WNwH/pzS47yK+03Yryquqw8I2G47miF/
TfajM5/rA5tOvxLNcf4P+ENJQj/48zBYxwbZMtvfe2ZXP/BPVBp2Qj6uEFCW
fqIf1Mro0YarqQFiRQDVXr8fnFDqIWD3aj5VkrXpB9fnrrFjPzAMLCqM6gep
qvcFsLUGAtc9c/rB3DT9Hmy+m8/kYTM6X/71Xuz/7IPya6n9oLMz7xj2+rMX
2Z3Xv4MnvBx62J6VIWlzkgOA7LDzCbbPoaioPTmDQDHQYQGbXSaiWblxEJjK
Vy5jR8qEb18eGwQBjlxb2NmHX998TR4CR/xKmN8iTxx9JsVwewiUaO0RxdY4
4V70Q3wY9I7KXcR+Epd+u/PMCGibfFWCrf3x+fPwklGgKqb0KgL5it6ZOcLw
BPiwP+peFPKps+0R/X+mwNp+kXsxyBmPicmNrTNgW6LYJRY57qxi2/vZ38Bs
5EpvPHJAyktpPesFYKHDrpWEfKDrx06vrj9grChx5j3ym6ZC7nizv8Cl+JRw
KnLptVvwfNsS6ORseJyOLMdmPPSqZwnQ0b54jZ1RqOX+bXAJSL2/kogdw70/
V3dmCWhoclVhezT+2qtF/w8QtTfpMpDljzuSlY79A99vffHFzmH3HJaI+Ae6
R7iCM5HTSkI8182WgcUsTcNn5G9bfMMCt5aBpKDOAPayUixQur0M0q2T5rBB
aRq9t+syuJjjwfkFubu0+iljyDLoPtlyFZuufPkNuWoZOGYw/cM2rrycISG+
AkIv3pTOQWao3TNs8HMFlLsea89Dfmth5ckyvwLMK6mT2AcZMgQql1YALWff
BvZFKG98mGYViMtXiOcjfyg610biXQVyXTfcsE9neVQ1qa8CQgqjZAFycET3
B424VfAp/NOL/5DFTghqUJNXQW5mRzL2f93XJ3LTVoHhCqkEe4zzt4h4/iqg
+Vw3i330BX0kfcsq+GKscroQx+cjE1S+sQoyBC13FCEL2QXaKxitAbXG/thi
5AFGjvHbV9dA8IJsMXZ0bIRh/M01ULeZ0YvN35GiQLRfA/K/6TlK8Dwo1DJ0
B6yBytPyfthcRIYIh8I1oOXH61yKzJrkWZEitA606nfcLUduUmKUHRBdB0+o
jMHYz3qC3pP2rwPaIKnP2Cw7op/dl1sHv16u/8UmOhYaqp9bB1Zyue4VyPRg
5eew9zowJ7GFVuJ5+27PwTuxDry0wa9q5L2d+RUjP9dBpj47pQbZqIlqnzq/
DhiSOOSwc4qDWpU21oHm13Jv7DsxKUHmHBugJLyG7yvyqOkI0xewAZ4LUi7U
IpONJPPcNTaAWGK4B7byuTsWp3Q2wEFls2TsSJXNql6jDfBZqGgF+4II36Pt
OxtA5GtWbB1y3ei5DZ2YDcDv6bxVj/uvLyyVJ3EDGKy92N+ALN4+eGkkZQNc
zF43wvaptC1wytkAnkrN2diKif7OkY0b4DXh8d1G5CzzsvmptQ2gRbFYbUIO
n5Ke8Lm4CXhXX135hrzQn3+rzmQTdIW3R2KfbgGzbDc3QVhrXj82Ncdg8e3d
TTA042LShmzuc58mM2ATMLmoWbUjywiVCn4v3ASH9yYkdSIHkjXjRCo2gXP5
5jz2OP03UcvaTeBQCxW7kMNmRvf/6dgEdF0JPdib+YzyhN+bwFzQmb8Hx2+g
a3h01xaY/TXT3Ye8R6O794H4FricoSXbj+wuf82kVGoL9GxyvMaWFnG4qX1i
C7gICBp+Rw79HepwTX8LvPC3+TWAPDci9C/JaAtcu/v64iCyZuf7BzNXt0Be
TXgl9nphwUNnmy0gqeMaN4RsFjDw/NnjLcDuXu88glzobkFpe7oFBsf+LGBz
3p0L5QlG55vG3xlF/mpIEx0fvQX2SBEcx/B+ExVLzc/dAhapHtETyH486Qe3
irbAed0bh34gDzPLfVat3AL2t+dqsEMWNAuaW9DzBaqok8hrJbZfx6e2AHXv
YPJPZBr1QHbWuS0wJ013aQb3d0PKRdmlLcD36AtlFpmn+8ekLw0V8MXJvfmF
59OE4VA6ExUcF5g0+43nf2yPSxcrFZj29R+dQz4yd40gsZMKVF5P/JnH+/Ge
17mzu6hASkR/aAHvt/Xo8PviVBCwUND5B/kcU79k7WEqYIjWHf+L91HQ6t35
41RQ7V21tYRsysFbwKtMBWc7eySWke2EL2hZnaYCyaLptFVkpyTH4GA9Kjjk
rsu6juy2/1VvwUUq+L1h6LuB+zcrU2TUhAoaZuN5t5CfyrVYMd+kgti08gYq
3mfFv7IOW1OBouCLRBp1tC9Vd6xduksFxSqVH+mQY+v2QR9nKrj8p2+KAfn9
Wa2nqe5UoCzy3o6AnN5p2db+iAqWfxw4y4Kcc/nJzg1/KshV889kQy4eSbwu
+oIK3usmtFCQqywrP54JpQKWikcHeJEbfo38cYqkAurCLbVdyO2O2/LRcVQw
+CRztENAFfStCvlUv6eC3cYmM9gjXooNvz5RgUY18S/2FMMVDu5sKvD4lb+B
PRfoelnpPyrYbrdm6ETeCsubeV5DBfrTXdzY/JkyOw4NoXyot57AvjAspuNA
2gZfNLUeYteqsLX8c9gGz+XN2LuQlcVmDXJctsFH+VYe7BxifY+j5zb41wp2
Yce1+Y7OB2yD0zVSMtgPbm4u/YzdBoRtEQPs/f6zAkPN28BdNDAMW3NqQnac
iwYuTNzY3Y2cJl3l02hPA53yX6n0IHfuKXvPc4IW7ghV6ulDHpx4f2PfIi00
8uZ8NIAcvQk+h6bQwUDBFPNh5BJX/gC3O/TQS8hmZgy5tHp4WVKSARY7paRN
Inv3FIVp7WeAMX67S7DhTLic9UEGuNGe3IJdTdK7n3qUAcrqf/uD3XC5/N8B
wADHH2acmELuWYhbOnyJAXJKxtRhLwjeWDz5jAHm/8v5M42823ni97l5Bjh5
u91uFllBf8fC9UUGqNYDHmEbHDyy6PSPAUqmlL7B9vnxcDl8gwHyD06XYk8Y
CmwPExhh+ZF1yi/kFDkDsr0IIxS9KlGELb1adiRYnxGCk9f45/D57lEu37IZ
Ia83D+cf5ECmPW/T8xjhOHPwfuz+VykFgf8xQms6YVVst5TcNfUyRrjU4OKA
/V9Xq/t/DYxQv0miDfuEDIN3wigjNLAIDV1ElvthF3CPxASrVtoOLCH72f9N
0edggiEXJTWxuzdc66W5maDUw7Dr2Pc5/Fl+8jNBb7qqMOxclfigqxJMkNH3
Mt0/ZNnIrmANJSb4MDh7CPvoOeUIPlsmKGScm76CzNf7I/HoHSa4nqfcgk01
e55x1oEJWkTNz2HXOQ5U+bowwbRn9TKryKZhbnMLj5lgG5N1HnbgYJ5afTQT
rFvNrl/D82F7aM61hQlmiVRxbiJ/XepeDW1D37cRUMBO8/Siz+pkgqyTqWbY
91828032M8FxFscMbNZsWzWDKSb46Ey2zhby8fUPb/fTEODB6NhQKvKLABG1
74cJ0IGv2YhWEJ1XLmlXIUuAfx9aP8auW5V+8+E4AZo26GZi01krTTkpEWBf
8x8CHfJ97cvPWLUJUNSkqhj7Kktoh5IZATrbeBxjQHZTjdoUvUmA47u4LLHD
3BLEWSwJ0M+ZMRz720yWS7ctAVadW1/DVm9sFrjrQoCk/85XMyIfCCKYx70g
QK7mnXYEZO1q9ud+rwiwNmczAdtykzvPLpQAwWuDfuw4OzGifCQ6b8z0NBGZ
Uxd+aksmwBKxozLMyOts7kt0JQTYmlHNtQO5/uWcr8UsAVpzyxqSkBVfAbLS
HAEa3aR9h50VEhLF9YcAW2aiprDfvpH7UrVMgKcdzniSka2ivIZ30xHh7ODu
bAoy0wd2hSE+IgxnKdflwvGnmNXkChChUeFmMvbcxy96z4WJcOOUzTZ216eL
txTFiPB21nouN3LSl3ehkYeI8MW1lSO8yKql0vMXNYiwq0nmPj9yXpm3m7Q2
EV62dZ/E3l/RzsikQ4R3xouMBZAp1fcFc/WJkL/dSk0QeaS+VJvzKhEq3S08
Kox8oZHcNXONCN1a/+Vi1zXdMKu8QYTjewcUdiFntjK5OFgR4XP13boiyF5d
Z5NanYhQmfZs+B7kxe64Qx/uE6GDW9gRUZz/3sVCL1cirF0saMPW/R7WdvAh
EUbRmwmKI5cPTJsw+hDh+tylOmzZIYXpAV8iTDHZ6SqBLDg6RH0WSISe+ykz
ksjBYzKBN58T4XXX+dS9yAwTPtwng4mQgW/UYR/y7KTEgZk3RJg1m8EphVz4
684lrXgiDNyRniuNXDU72nI1iQgTeDcaDyE3zVxQd/pAhNRYx3kZ5OFphUPv
0onQI/jtzaPI01PpSdlZRCjGW5cvi+ObFOGvzybCzRunROTw838wMS79h+qj
miMvj8w+4erGXEKE/XYSiwrIvOO/5oXLiZA+xrJFEVlk7JqFbBURSshodCnj
+oy292t/RfmT7SZB5KMjp/Su1RMh4d7zQDXcb8MFNfeaiHCeXcdIA1ljSOpk
YCuK99ihV9rI5wbfZcW2E2FfQYa5LrLxAEUit4sIhTfbRQ2Qb3z3jWroJUID
q3l/Y2Tb/hXyyHciLNwyOnkT+V6fjd+/ISJ0Vm0Qi+CEwKt3cINljAiby07K
YPv36DmI/CDCseLPJ7Eju+RMzswSYYFGmgF2YufHNrM5IrQcljbF/tQhqHn/
DxGW0OVbY5e10R2JXyHCbyxd3tgTzS2EFXpmKH1FKxP7dxP0ZCUww0NfFwqx
lxtzFnezMEPWwZiv2MwNkYM6ZGaox8s0hC391TI7QZAZ8smR2CKRH5RSTc8e
Y4adqQQ7bLZM6bxkS2b4+V36wSjks1dpT/tZM8O0lyLy2C92dA5a2jHDbtq3
6thkK1fGvY7MkNsj9Ao21+7qC6mezPCRZPVTbP7Xl/5mhDJD5xe0U9gSLr4y
BZXM0FKBlByNDFT6UxuEWSDxuonMO+Qu2RpJm0kWmDMm0RePfHo1SrEtbgcM
sLhQkozsTBGfCDZihce3ecRSke2PTjR9vMwKhf6WnsC2MUzMrbzKCon5zrrY
phG7/ZdussJKRrILtsZu4f3G9qyw6MB6AzbfYV77XU9Z4Qe7Auc05GI95s30
Qlb4i9+v5xMyXfBvzkYhNnjrmnd7JrLsdVaBTBE2uIN+8ye25RGpPa9F2aDr
UCBtFnJ9p5XMlX1scKN2TAY7eOeEzqwsG0ygegVjCyX2P9mhwwZ5rPzOf0Y+
kVe7csaNDTJGtf38gu/vP0k95MkGBY+v0WcjRxszMnF5s0Hp8hPC2NvrqlwD
T9gg1xma89hfVUpl7F6xwUWpvBLsC/U51kEpbFC0YjI8B/nuQPz3pm50X+ca
szxkubTRprk+Nhg1Xu2NTXXdXUoeZIO6qtNx2EG88XEXxtmgESV6FDvFIM5i
YJ4NvjpXYZ6PPFb3bn6WyA59+fUcC5Av5kbR7zjJDnM2j6UX4vh8vy8dUGaH
XBTbduwJA4HJs5Ad2v78toLttBBZF6LJDjtoD6sV4fxIRT7nv8AOH//VH8Bu
iH/Lu/82OzyiFMpXgqz84o2Udiw7fGUbXFKGbCIh8tAkgR0e2n/yJ7ZbaWr7
3WR2yBa4j7scOW+uzDUsjR2GBXXexpY+N1M7ns8OQ/rd91Qg7yKrmHt9Y4cn
X4xGVOLzU+rzX3WwQy9B2QZsE3BhR3I3O1ws61vHfmtv/aVxgB1eoxW9WoX7
ve01zc6f6PkdLeLVyDQh09HZtCSoeTejrgZZeL/TwlcGEmSLbqBiK1ZuqfUT
SHCP27ljX/G8LXLM0rCToFNXRCL2HwMl+bP8JNgcZ/akFueXM6Rr+ggJ2jRd
vlaPXPXmJLuwOQn+DtryaMb9OijuvWlJgvCRWxn2HTHyYr81CSYbh9O14HnL
nugKv0uCkbIlgdj2357HUNxJcOoeT2IrsuCOkQOMISSoMq280obsaNDwbjyU
BF1fWZ1qR66NyCFXhpPgFYpDKLbj3qdLXjEkaG9w9FgH7u9TR4pXU9B9FXf6
dCLf9/Y986uMBIu2N8/2IDfV3ilpqCRB8Yy/6di7SZcOfawhwW+k4+y9+POY
g5yWjSR48EhDO7ZoUXf/MFrdXGoat/txfugqdEr7SHD0QXUPdot2Wmn0AAnS
i0+rfcf17n2YcGmMBGc5jHYPIH/7t9em4zcJvmvyWBzE+0WJc+DzAgnytDbZ
DiG7+27pBv8lwfo+9SlsCc72w7prJKjnQfNjGNf/bYnHTToyTMs4Rh1F/ln0
JbedngyNpM89G0MOHf4wBxnJ0MrGRGAceUYixEyESIbpqX3qE8hvci3VB9nI
8I5hfMUkMouxnaMtiQxN+rYeTCF7rzvErZHJcPjEnWPTyHYqnpvcXGRY+7q6
9Ceu96jP/iRuMnzAfzloBtnIN8D4CC8ZEhbMzWaRVetf55zlJ8NeziSh38gF
thFjAwJkaBM7QJhDPsgeS7YVIsOhzrB1bL7zqXb+ImTY/chgcwHv63+Zkdx7
yLA1cI51EZn+bW5doigZTk9q7/uLPDdQLlYuQYaHlfqe/kM2f/jV4OxeMmQu
af22jNy3u8l7YB/KR7rIvlX8e1DdlmEjheK/3Re6hlxt2TOweoAMZx1u82wg
KzAPsvhLk+GNPR1Zm8iZaWMnuGXIMGgq7RYV//4t/A49fJQMRXfRK9NxoXl6
/beyTJYMWUMybRiQnxxbW9CVI8MLd+62MiGv91CFB46TofPgX1dmZHs3Bl0b
eTKM37fsyYo8KcjivqpAhrZcL9dIyCZlpI9+imT46qK/MBdy+3XuHi5lMjyz
/U97J7ImgwBjogrKD3/CeRHk4vciRw9DMlwa1Yk9gHxEW+J6mSoZVsyuB2RJ
AJAyK/VSV50MN+OJb7GFXxwu+X6KDLcLhT5gh8ocn7XWJMOLSgp52MwdijtX
tchQSc60BnuJV8uZS4cMb0cUj2PbFOomJuiSYQ73yiL2sMn5NplzZFgnIE/3
Gbkh3vSgrgEZSv7tEMGOk3L+8cQY9c8jC1NsnhY3Tq7LZPjoxOBt7Gf23jDh
Chl6l5h4Yt/PfRZTakqGsdpO0dg6KgmGK+ZkaG6y3Y+9ZtBaY+VAhm0BkZe+
ILM0MzwecCRDGuHHVtiCmgpA7x66/6KjC7byyeTC4y5k+MbZ6g22r6h7JpMn
ymdmWhs2+5JERFIA6qebEWeykUXfeNmNxJLhzmrNUznIuj0HOY1byPAWrNfP
Q/bw+/HRaR8Finul1BUiM0zosW3vp0BBg2eD2M9gsX3gAQrkdvRYxI7cDDke
f4gCD0w/FSxCLnAENS3HKJBt6rwD9pJp1Mg+VQq0u5AnVIxsd1yfd+QyBb55
rOdTgmwyXeyrE0SBTlEW3uXID4WMXUqeU2Co+1Q4doLBX2vpl+h5z9wzsX8W
7ztHDqFAhw/9Q9j3X4Xt7AynwHSRB8oVyMEK9hlXEilw17XTtJXI1UGivTaF
FHiD/lBYFfJURWnD9yIKNKk5moXNsnKpRKeEAn8NnW3A1r8enCBdToEWX+qo
2EPHtuwWayiQi7fVqhp5daib1q2NAqtunoE1yAcOB0o9nabAREFFxlrk50uV
TOIzFPhyuVocey5/Y7R8lgKj++w1sLOUb79dnaPAtpkjAdiyOnqMVv8o8BWn
NVsd8slbPMMadBzwdPsP4Xrk0zEJIQyCHDAiPcmsETnN7PvtOCEOSHWR98Nm
FePSVtzFAQWObaVht6Q+2XbawwFV7DlXsfULrOzG93LAhzYBIU3Ixh3SGpXH
OGC3PVNbM/J/Ybd2mx7ngB3xX9ew+S/Hba6d4IAHpEv3tCAPjFCyDytywEPZ
hs7YZnNLu+JVOaBqz3GhVuSKzwc3FNU54IBQtSb2HmfL7t5THDC8PsgRe2Kj
J4iszQEdOLrrsE+Vka0+nUb3FTJewn7vo62mpcMBp013inxDZtLwEZ7Q5YDW
ofw62LeYi9YenuNA/19NHmD/D4JTbPQ=
     "]]}, 
   {Hue[0.9060679774997897, 0.6, 0.6], LineBox[CompressedData["
1:eJxTTMoPSmViYGAwAWIQvTrHIumWcKU9Axh8sPcITNk/i2G5A4yvslpNbybD
djjfQq/upcOP43B+7qeg2PBzF+H8vOrK20HN1+H8Jv3Zs5W23IXzPVf29k7f
+xDOjw7wfsd+/wmc7+p3aeatj8/h/HXNHEtPn38F5y/ws7m47PVbOL9jRb9e
QOYHOF/n6lPJuqsf4fypZ3aJLkz4DOfvi093DL74Bc5fvXdS7a+Eb3A+y3Gl
+0Evv8P5sjldBVbhP+H8X7cLhMSf/ILzpz/Xe9IU9gfO/7k3+9jj53/h/OP2
vOe+Fv5H2Kd3uOl0AYMjjH9Faf8yMQtGOP/uk2VJmp8Q/Dl/HDZOWcEE5++t
lOqoymOG8/cduf9NXZ0FzlcsffLW/z2Cb1U9u/zCZlY439jfbqZENhuc39eh
4HzbkB3OP9n/riX1NYK/601epMdCDjifd73etqVpnHC+g/2tVafkuOD8qyZH
1bOeIfheP2bbXFzADeeXCqo+mRDOA+czTXgrfFqWF87Pv7Pw9plrCL5d31Rt
z/l8cP7hqdZ8cin8cP7UrWkud3kF4PyfQeePZhQi+L7XdYUjziH4NW1PVxZr
CsL5MS/2tPj0IPg6hl3anS8QfK+5iyaxyAjB+emcu3/W+yP4AFnWAdw=
     "]]}, 
   {Hue[0.1421359549995791, 0.6, 0.6], LineBox[CompressedData["
1:eJxF0H0s1AEYB/Bf8lpOXkplITcvGa5ZqosbJy9z8nptnd5vhrvyPjOT0nZU
ModZl6Rbdy0XrhVTKXWUl0zsdBWaY5ecvF8Rck5TbXmeZ/vuu89f3+1xiE1l
xusRBBH+N/9amkSNHbTK9iP+31c+c0ZHsOjrTu8StncRHPAhTltdHZEFtj3Q
73yfuAYuEapGhEQ5OCQ6ruU28QDsKHWmVBCNYCold5K+3AlOnmeeZskV4JSc
bCUzbwDM21tZSX4yDGbU8PnlshHwyagjGiOVGhwU8aFicG4c/CjPuKq7dwos
iqApJNOz4ILqEkrUuR9g976xnbl9c2BBT9M2MfsnuPksx/+oYgEslZVdWmEv
gfU7ySrm5C+wbVJhmjdLC15RplluV6+Ay8cpat6xVbBWlvh2dPw3uNOPJF9M
X8M9ShuvO43wX/cncovEmroBPKyWxLrOo++s0utvVOuBZdk2BRdSNoKb21VL
Li76YIdM9Wzkd7R3TmXW+wYD8L5I34odiYbg4oLdAUpPI3BXiSY/fhrdNJNy
PERsDCY9pjyrSjAB0/0Ga9/ZbQL3eXW4nP+GDl2upClEm8GZFk7qUpYpWK90
1qrblgROHRIre/rRvsUCN8ZdM3CbwMfMLm4LWPA0IXCYZA7WMns7uOno8AEP
qxg5+uLVsZoMVwvwqYlX+WFFaHfPQrfrE2j+Qquh0xRa06gbeT2NrvNNvrWs
QXuFRRlwF9E+HGtVsJ4l/kN4r0x/F1rKViaLbNGmjlsZNHu0vPbKWgYZHf2c
mzS6Bx3zkRLcuh/94ibH4cxBtM0J0aqWih76YtHgSUOzNQv24sPoN/UeOlog
mpyZ0P85CK3WDRSZM9BBLebch6FoCY8REBKGNgzm2anD0RyTl9rLkeg/rK0X
jg==
     "]]}},
  AspectRatio->NCache[GoldenRatio^(-1), 0.6180339887498948],
  Axes->True,
  AxesOrigin->{0, 0},
  PlotRange->{{0, 300000}, {0., 41.12853613385874}},
  PlotRangeClipping->True,
  PlotRangePadding->{
    Scaled[0.02], 
    Scaled[0.02]}]], "Output",
 CellChangeTimes->{
  3.692968315912038*^9, 3.692968520400734*^9, 3.6929686068656797`*^9, 
   3.6929701827515163`*^9, {3.69297027974802*^9, 3.692970334438097*^9}, {
   3.6929703716781487`*^9, 3.6929704850483074`*^9}, {3.6929705157283506`*^9, 
   3.6929705398083844`*^9}, 
   3.6929706057404776`*^9},ExpressionUUID->"43a1a0a2-49b2-4edd-a0b8-\
f646e7c8b49a"],

Cell[BoxData[
 GraphicsBox[{{}, {}, 
   {Hue[0.67, 0.6, 0.6], LineBox[CompressedData["
1:eJwVl3k41N8XxyVmwcx8ZoyZIcaIkArZQuJcZMuWb5QSkrTJWiplSUSWEiJL
JRRRUSSJRPZQ9r0oWUpUVNbx8/vrPvc5z3POPctzXvct5eJpc4SXh4enbA0P
z//PPHdNlz7h83qiTk9V9qqLwucYm8lFnr2ApJX76cqi4N1wu7qB5yjUzAap
vVcQBa2jbwsKeM7Cyp+4IS2OKEhodMlm8YSDiFDH9VEBUbh++9PwbZ4kuD6m
9ejWJxaY7HatSOHJhiKwPaB5hQUyebKKyTwvYMIsautsLRMm1pR+2Of6ApSe
sWo2vGHCk30Wvqz6F7DVKffY7pdM0MKdLkm6XgI5qteeJOYxwfJQpX4iuxQy
8k+2dl9nwlmmw954nXKwTb70Vn4vE75WmrwxKquErlu1724PMcDkVNwN2alK
KJ9YnvzTw4Bc1oALjlMFHjmeqkatDPDy9OSvvVwFb+xahlsqGbAgnmi2c9db
0Km2Tg3MYAD53JcOg75qqC+6umanCwM0FQMnYK4O9tX9OlzbJwK05qr0Ntl6
+Jxb/De6TQR+nMTvc7WtB2+BjnnTRhHIeBhbG/6sHmZbXb48eCkCQhsyM1vc
G4D2zxVNJInA0Lr6gw7DjWC6WVrPz0YErhJpbWcbm+HpzgK3qtd0cM2xu0qc
bwZsQjeM9ZwOusapkCrXAsphkQnOeXSYDZXJfx3aAlYqu8pqkujgyLMtml/v
PRxpz4j56EmH5MUtmQ32H2Cq9cw8S4IOp37bHNzb0grtJL6y7uPCEBe9a9em
r61wL1GhaYujMBTLGmqtLLaCvT0j+ZSNMHD3q4tkb2wD87q+dznawnDtLbP5
b2gbGHX6Jq4REIYnCQM6idvbIXT2Nn9rJg3aFDsVTti0g/eY/raoRBr8rW9m
6R5vhxYX2bVyV2mgu/x69mtiO+gVVJXzeNCg5ci9R+q/22FtychzeQ0aTGm4
iXfmdMCxSlXbuAoq0FodBR5WdEAgT+8JfAEVNE7unbvY1QFBJbozVulUCLxr
0iHD1wnNGpXudsFUIBM2RZ926gQHlbBtwrpUUMmQ9jfx6wSthz9PcDdTwU5H
/Jh4TCcUrzmc8HQdFe54kQyrSzuhyUY/7dgcBoq904vCjC6wygkYG36CgY3v
+MTY5i7YPmRc2pmKgR9puPuVQRfEtj9yD47A4DVqKzzs3QXoqIfHtDMGlrlF
JwubuqBj6U35AAkDH8PH9uFfusCNU3HH5ScFEj/eNz6w0AXaCZcpBtUU+EhL
kl4r3w3Er/Tfoccp4HHhfL/N5W4o/ll8aCiHDLq8/mKMtG4Yn7u4UOFNBvJV
f/veom6QV4p+DFpkyE+80O002g0713y+1viWBMESFxnSK91gVRMhn36FBNZZ
F21HmT1wyKb7+xNjEvx8GtDubtoD11zaTCbfCsEbzUCasksPiD7kzW0IFIIb
FYG7Z/x74OB0Lr/ONiFQaQ56f/5RD1iNWRT9uSsIvHuCyTtqekBBvWBDgZUg
tPUFW/B87IErUZtUhxcFwHf80rsrlF6wKyqeGDcWAEPPEAEz+V6oaZP2zxwl
Av1viCkJ9cK7A/3rooOIMHLxcsQH+16gSd7f/IhKhKK1oXXxPr1QNORQXZVK
gNDIUNzeqF44FDhhKCVOAFtq2E6xrF74cepStkcsHmRvhYUOlvWCZw5dbtsf
HPxlX3mb3rl6d1bZwr8TB7X3r/C6TvWCu+sDGw0/fkjcHI7k8H1gIX3CWO80
H7gVhgd/k+yDLFLy1pV5XtimHVHxWLMPlgHbnW0iBYTKCK7X7j4g+WpSY4yl
oMf46g61E32w68d/aT5GUnDONvJVaWofbCh4R9thKAUmA5ELAUV9UH78/bKU
gRSwDkdpoebVeNOsQpy+FLz0in5Rx+2DYh18wHs9KViIulbYcagfAncfjnTc
LgUBVXF5U3IDcHSQft5HRQpClFJT1xcNgtDBPYteHCkgKyc3674bhOcmQy4u
klKQopy0sv/zINiPr0/+jy0FhVvjD8djH8Evy8tbXVwKRlSjNvGd+giL8i0t
f5lSYKR54dXXDZ9gS7uVghdFCsLSH5/q2DUEt3MqGnW4HDB9GBOTVD4M7KWX
zzX7OXDAetcU/tMIFPl5aVpFc2CnZVty368xMLprlO+ozYEnlwn3373/Bmu9
eq9XtklCuqVO64PvP2AeDMbTmJIQkXNd0fr4TyjuGXli4cCGzZ1fRQM7f8HY
rYZjBYkScLOpVOSe8wzg+4N4nR6Lw2uno+i/1lm46ffudXX5OsgrjwtYcP4L
cvuVD5xOFQO+uvWfbCb+AaXV3lPYVhRuHTkWIDD9D8J867V/WYnCFr4n66pm
/8E7Ys3nd2aiYIe09m3lmYOzsY3FZ0EUsl9ZtVKYcyAT4PgtZ5MomBVcfNtk
OAfSSo1Gp9aIQmxyV7ZR+hwkP10usc9lgYR7pJf23nn4mjTf5P2TCQP8tC+n
Ds6D1uUHAV0TTEi7m2x77/A8/MkVzVT/wgSx9hxtgtc8ZJ7COF86mcDSruPr
ipiH193/Zc+XMoFO4Ev2Lp0H1cZmT4FQJghlBVTmSCwAn7TbHUcqE5p28KsN
SC8AXjnEc57IhKju6AcUhQXYPmy7JoaXCQKCaVF+GgsQraoldWeGAQSfUltD
qwWYHINTbp0MWAv/Jj4FLwBTyGoxMGmVZ/1eNObIAtxWuCynK8IA+Y4XlUMT
C+B+wVHwAIkBe5u4XrnTC6Aea2zgyc+AorLo9zsWF+DWyMTugD8i4HE7J9qV
tghBntF7tnSKwLDjEO4ZLMLRqLaB2jgRqB+2WjS/vQgyH4kaDJwI/O1NzGVk
LoKwalH2+BIdNrQN2g/lLEIe0/zekxk6hFSdLPEtWoR7r6NS6cN00MkMP5Py
bhFuVz/sN3hFhwLXiumx+UUwFk8ywp+iQ9KY4kiI3RLoGCiFZlULw8++F0fr
HZZAmVj7JLFEGMxa4Dvp8BII9m3P8n60yqsim9+3PJcg7fLKtqF4YXAN8ePJ
j1gC2t41zvGHhEFZ4rV4f+kSmKW+PTT0jwaRmHE6p3IJ3FF2pMw3GnxZ+0Ha
rW4JNHrTvpkM0CDx27DCr/YlqNetuaT0hgZLL/i18D+WoEc6btjxCg3qbSxs
VSWX4b+DjhcvC9JgvVFXz7kNy3BKcuOy2yIVLmg5ObzetAxeJvBq3XcqKHK8
D5tqLkPno8GnMw1USPiR4O20exkSbOMOqodRYWpI4k/W3mVgBG2f8/elgnHH
g3PfDi5D/9fxxLBDVFgoLQk6c2IZZnNB77MOFZwjBmKiLi+D93zuj4CfGJRe
OEJtvboMwpKFkwUDGAh7TiUwYpeBO3AoP7Eeg1pbnrR7actg2NCf73EXg83S
Mrkvni/DwjJl5bcJBlcYj7csv1oGt4fTZ5xUMPhE1HiqX7UMdmO/3A6twyDu
p3FJc8syxCm5RUv3UGC+/GTtl7FleH3j6/m1FArwGEaShaaWoU2H4jXZRwZC
Y46d2uwyaNjvLcq8TwZG19fRUB4ukGVjZtW2kUHCgU/pMY4LSdZP1UeXSSDz
ef3ZTiEuxHaXTwqv8kxlygkvK8qFj72i0edNSKB1OtDKUpILNn4sgdMEEsBC
WpLfBi4U6PWIetYKgRWuT65uKxdM4ljtZduFwC56znN6Gxe6/MSt834LgiON
WcLU5cKzWFbg+weC4M7eY3LMjAv739n6XeMXBN8sn9hYay7wUORwPvkC4K9w
o6fEjgshtVXOIrYCEFKQzxl24MJzwtUnY3+IcFWj5RjxMBeeOobNqd8gQmzZ
ZMHW41ww/5XVyZYlwi19wXl7Ty7sFLZ+EVRIgLv1G1HImdX3OP3R795GgAeW
JldzL3CBY+iUJ/wUD4873FrbLnGB7+uDQC1xPBTtDxNdDOfCyuP5pMLTOCgb
yjwkfY0Lyjery2qe8cNbt6qHuxK4UL5VoEyzjg8aJ4d++aZw//+P2id3dS20
+axopaVzISroxnOOFQd65yRCqh9wQefBT892Cw4MBeo0Tj7igkTUya4r5hwY
4ztAEynkQvPMjSmtXRyYijy/f8dLLhjiNpdMmnJgObH4W0wNF1SWTzruNuaA
WL6yoNJHLuz4e+EPQ58Dez7JmHtTVqDURVY+fhsH6vRILX+8V6DxZfohy/Uc
0JX5blN0dgUW7NvsyVIcKCI0dPsErECJZCGhRZID6a2hw9MRKyDnMn7VXIID
5w4vzU7cXYHsXX0iRiwOKIR/X/exeQVED/1W2kTmgPHYiNoXOg+yWTpx69yM
JOQpvg1558WDviU6aw3flYSO9RUPGJpr0Hi39YrFMBsGRx64bPy9BvkGNpmp
rGdD2hI8TcjhRdzH9zU37JOA8vNiEf4ea1HTjXvNC8dWeVT96a+cHB8K4r8S
HuCzDqTOjPywmuZDoopWj84ZiYH2hdSzHwr5UezdPW6Dv1kQiVt/63ExP+Lr
yOgJ+sGCvhs5JZEv+dHGCYP37HEW+Oc8nzes4EdSmXlqNoMseNn5/sLLRn7k
HXd857U6Fmgq8wVnDPOj8oyQi3apLND46h5xmoJD+efyLJb0WHDFayZnNw2H
rnvGNkhrs6Br8XyDoggOPZN6wGOsxgI/WrjAhBgOdX8rvRQsz4LneveiD8ri
0Ca5xqXXGAvUUjpjjXbg0PEm0UmXISaoWukms07i0Ir1DXOBi6u86vmaqeqB
Q8mU6xGkM0zgOsc8sfTGoTzvCi8BDybU+wy8DT2LQ2pmYqRfTkxwTPSf+nkZ
h8KKFX54GjAhcrDYoCENh7Cv1lZyq/waOqk0db4FhzRZt/iJ1xlQO9s1l9CK
QzynJWSkwxmQFxC4tqADh8oKphvUghjgd72ZNdqHQw/mPG10PRkgVHjSwGYM
h/SJyqNjlgzYtpB9S4EHj+ivTNjBQgy4FsEx6N+KRw8rvYi4YBHIeyPnXqmG
R1/wDlsunF3l05zizexteGR/0rTjq4cI8B7fMea7A48iYoSVUw+KgJ/p/igh
Uzwa1zhyK0RbBA4KJLTvcMajOy++T274TYfN0XjX9Gt49EJfsPL+XjqYVpNj
rtzAo7LtHwVCLOjgtiRS7J6AR9F2d8IsDeiQ7i5D0ErBIwJvvNQLRToIW6BH
rffx6FLqU9E3fHRYIF2Y5S3HIynCNuKZx8LQcH0q9Mh3PHLVf5IvNU0DnRuA
7ZhazWewQv3JZxoUxMWl0n/h0e0lh3ucLhrcuqnx7O3f1fz/MxZ+XkaDY6mB
n6R4CUj8VkJtdAQNcNlk7Y8sAhKLKyk5LkZbnTfnmufrCMhOBeIEhVb11cNn
1jFsApJxtA+PWKaucsjuqI4MAR0OjxHFhqiQ9exOQooSASV89jyonUkF/deK
03ZGBCTMVSbMcahQXBHsr2hKQNY1dN46ChUUKtv4ceYEJLIk8cuBiwG12k/8
+W4CcjdVterqw2Co4bWp8EECimNeramJxWDPO6zzmxMBhZWdeRQfgEF9k4tz
lQsBHTpQMsI4gUH+e9xZ72MEFPnLemyrPgaBnZZZ730J6N4RT5+KAQr87kpX
yvYjIO9Tdz2WCyjg1vO7NPA8AU2f8bp4KpQCFv2JrVuCCIhQnLKjXJ4C4sMf
uVGRBCSnOt0+dIQMsZ+VIw/HENCrg3tOnFMhA99IiMj2WAIaybNSHlzlz/dR
2c3fbhIQbXk9qzqWBKWTHvYm9wjoZVBLc3SWELz9PtxyMIuAEm8kCN92EoKm
b3sMfbMJaIrTeGwnSwg+jWsr3Xm86k8sdeLMJUEYH3ucVVhAQC66Ebo+WwXh
9yhHrKGQgDxv0J2+DQqs7nkc/+xLAvqxfTQsXkEAyCPn/YnlBOScE/83t4EI
zC+T0+w3BHTGzvzbggsROJ+djqi9JSBJ2xvG1/8QQGG4rc+0drXf8lmFCsEE
UB3aae3UQECLT/GV0msIoPOppOZ0EwEFuh48utEPD0YfN22PfE9AFfHBrM5+
HFgN3im420ZATwN3OzdsxsG+Aars887VflmtV0ly4geX/tDUxh4Ckg+GB/rO
fHCy7x821E9AxcJ/+UYneeF074krfz4SUF55+spKDxsCewYXBT6v1iu2QeZX
JxvCu629OV9X54Fj5jrcxoaUTg2HXd8JqD0BU6poYkNmx8NW5ykCiuDqlzxq
YMOjdnFjv18E9PpZtX1yLRsqWnlV7v0jIPWU0U+eb9gw0tyC/7eWiIYv+ExR
i9jwowkFCOGJaNMXF5m5Ajb8fVf0W0qAiGZKBt0HH7OB2JgyaI4R0Z/KEdX7
2WxQrHUrzBAnooCMk2EbU9lw7jXX0VKdiHST227xhbCBlK9YfN+NiHY3dGat
WLLB8uAasyvHiUj+r8B67i42XBPsGHRzJ6I0E5XyRRM2YMfO88v7ENFDdWQ2
q88GulT1ntwAIqqq4T7p02CDWLz9zJMEIlIb+MC4yGaD7NlQ5ZIqIvr2Vr1b
6IcEgF5fbiNbANGmI6X0wiWgU61G7sSoAFIP7ihwTRUHs7lUndZ0QaSjWMh+
mbMOzlA3jMTuFUIThsQb+HQx4I39IfxOgoQCtXc+22gvCmqHhNblc0ho8dD7
Yr49ouCmsml9vDQJGfmGJw1YikJDxzHlAxtJiD+wqzfEcFXviI6Yf1cjoaOF
LR9zlERBIrMvTNCchJ6lfn1lxy8KmsV1/3b5kxDFdDxZ5AkLPAfu9Td1kVBa
xNK5DzNM0MgbbprqJaGytU2nVH+s8uK81GtskIRi9zn3xo4yIZp5L33PFxKS
G78yod3LhByb9CMD0ySUU6Dx2Ow1Ez7X35n+TiCj8fh8B8twJtg9T10ruJ2M
UMrzA5F0JkiE9s9u1iWjkqTaamkSE0Zs1o1aIjJS2XZ55jk/E3x/ptTHGZPR
j+qNDtV/GRC7KSVGbA8ZxY2YuIX3MKDx3i2mwikyanicYpSYwgDdazc3md4l
I7Mu3e1GLAY4yHKCHDLI6FnO6Ll5CgP8X+e2ed4no/XXK6Uz8Qwonqo4n5hH
Rhmffe16/4qAotW3ui8vyKh7p5JqS4cISGJ6roEfyEic8I355poI8MSNpxWu
oaDrRd7SPfN0YCv4/qzlo6DzzdOa636u6p2qZYM+PAWJ3Nc3sR6lw7nftO88
ZAp6JZgQe72NDr9sdmhZilHQyfomnYO5dPgsHNc5rkJBkkpUf75V/ry9uZ3M
dqWgXHZN69MMYWANbghecqMg2xa3a5FJwuAhg/3uO74a37tlr1W0MIgVjnQm
eVKQwgXPotQzwuD1IeY29QIFBYxujlA3FgZxwaHN/HEUFB9XcpQ+SgMfm8Y7
XxIoqIbneE5QLw3qkouwqiQKcisX1/vQtGqXvzobeJuCpsweGUoW0qBhp0rZ
XA4FnYjNOOMaSAO/4NBdkxUUdGHdDqt5Mg2a6jzKG6soSMzRydqDhwZSFHul
hzUURFQLPlf+iwpNt7cIu72jIA1lZ5/RdipIv+rq+9RFQSoDi0ZGiVT48Ef+
RPsPCvr4w/+DIo0KsjuEB57+pCDPEd4vr3hW9VXoskXsDAURgvwEyNMYyAq3
bbWYp6A9M/xd840Y6N4qv3iYF0P8Hz7yFAZhcPO5m+EgCUMdg55NWUUUENjn
7nOSgqG81rIUtVV+BC94p89jGFqrlypba0MBd72AJRE6hjxCCkkvJ8mg3xBf
ZCmGoU/hT/HraWQoOZn8eWAdhszYJ2oJPSTYQr6LnZTA0BdZHwPnNBKw/st1
D+dgaAQfQPolSYKpgTcyb2QxdFtLYrmYLASuQbU2lvIYUmhW8dxVLQi9Uk3B
AxtX4yvIfv/rJwjVbt0Dc5sxlLzLX+O/NgHQJg4KhCuu+nc3TNX1F4D8vM+a
IsoYijG4UvJYQgBSfv5I2KqKIevKpd1n9xABi5+pqlDDUPvlwSO0UQKEqc//
tNDAUPZ+QdUYTwIsdHPZA9swRArK/a48jQcvfz6LE1oY2nvpsU+SCx5GxQUu
zGljaOHhDXeNWhw4VFAeXtHB0Iu+f63udBy0HRLpputiyNGDcEPdgB+M+dbx
Z+phKNKXx7Zbhw/KHnBUtyIMNcXNhIwU8oKKqeyhCn0MdS/WGYTrSEDO903X
LQwxlO9z02VSUwLY17aW9+/E0PjpKCVrdQlIUN72/bgxhnCxGQ+fbZUAYruO
6JwJhjp9G1uEFSVglmlyhm6OocySjaw2WQk4UWqRmWGBoc2t8VpK0hLwyeG/
VmUrDLlHUdZGSUqs7gPHLRY2GDKirQvXZUlA+qYzX8P2YejSfP62m0QJYLT4
C9P3Y6h3av70GL8ERHkFo4wDGCIWPLbS5JUAv+dRt187Yii3o663c0EczPUy
bP+5YiiForeOZ1Ic5m3e1xzzxpA/e4021iIOAs18lwd8MJR27V5bVKM4iBtr
g/VpDG0ReCGDqxMH3e33S7edxdBZ+aKffyvEIVT6Qj4uAENy282JDU/FgTwr
m5wVgaGttXf0FG+Kg/TNQPehu6v2cZ3Q2f3iYNG9RXhfC4ZMUoIb5D+vg4tX
vj703UhFD+47Z/8aFgOH8bJQ82gqynOUH3LMFoUgiX1ny2OoSHHMPdkrQxQy
bGaOK16nooLQh/5Bt0VhomyjFRZHRWlLrfcT4kXB70aiaEcSFW3y89icFrTK
C22vJwcyqagsL/eo+F5RqI6W7jlRSkWGNnVTVWtFYfPWyE1Xx6nod5iqyTUb
FsTMVuE2fKMiJ+4FdZY5C6ZeLA6/+b7qj3FoJm0nCwp0T92am6Ki/J63LxM1
V/WJuTX/sT9UFD8ZamHGZsH2o4xPRrw0ZBeXbZwzzgSz2xlxfOI0pMp+mfnj
HBPynPtPpUvQELutpvuVNxOEZOimOpI0xDVttb98ggktuWErvutpKKVRVpB7
gAm7S465f5GnoUtE+zPpukzY165oVKVOQ+GW6L8oXia8TDwq5biNhrYcejIz
usAAsf3pS/OaNMRq6e7RnmHAwBC1cKsODXU/HZR794UBzlOzkvf0ach9RPpV
VDUDKp9uWdQxpKE8Ddrx7DIGrD/j1tWzk4aajipVlBYxYGSxOxozpSGjlmly
fRYDdlZgxx6Z0dDfDfcHKtMY8CDE1MDEnIZ09YsXnyUwAGcUwh6xoCFr3Wjb
1GgGHCW+mg+yoqGZt/vb/UMZ8D99FDEG
     "]]}, 
   {Hue[0.9060679774997897, 0.6, 0.6], LineBox[CompressedData["
1:eJxTTMoPSmViYGAwAWIQvTrHIumWcKU9Axh8sPcITNk/i2G5A4yvslpNbybD
djjfQq/upcOP43B+7qeg2PBzF+H8vOrK20HN1+H8Jv3Zs5W23IXzPVf29k7f
+xDOjw7wfsd+/wmc7+p3aeatj8/h/HXNHEtPn38F5y/ws7m47PVbOL9jRb9e
QOYHOF/n6lPJuqsf4fypZ3aJLkz4DOfvi093DL74Bc5fvXdS7a+Eb3A+y3Gl
+0Evv8P5sjldBVbhP+H8X7cLhMSf/ILzpz/Xe9IU9gfO/7k3+9jj53/h/OP2
vOe+Fv5H2Kd3uOl0AYMjjH9Faf8yMQtGOP/uk2VJmp8Q/Dl/HDZOWcEE5++t
lOqoymOG8/cduf9NXZ0FzlcsffLW/z2Cb1U9u/zCZlY439jfbqZENhuc39eh
4HzbkB3OP9n/riX1NYK/601epMdCDjifd73etqVpnHC+g/2tVafkuOD8qyZH
1bOeIfheP2bbXFzADeeXCqo+mRDOA+czTXgrfFqWF87Pv7Pw9plrCL5d31Rt
z/l8cP7hqdZ8cin8cP7UrWkud3kF4PyfQeePZhQi+L7XdYUjziH4NW1PVxZr
CsL5MS/2tPj0IPg6hl3anS8QfK+5iyaxyAjB+emcu3/W+yP4AFnWAdw=
     "]]}, 
   {Hue[0.1421359549995791, 0.6, 0.6], LineBox[CompressedData["
1:eJxF0H0s1AEYB/Bf8lpOXkplITcvGa5ZqosbJy9z8nptnd5vhrvyPjOT0nZU
ModZl6Rbdy0XrhVTKXWUl0zsdBWaY5ecvF8Rck5TbXmeZ/vuu89f3+1xiE1l
xusRBBH+N/9amkSNHbTK9iP+31c+c0ZHsOjrTu8StncRHPAhTltdHZEFtj3Q
73yfuAYuEapGhEQ5OCQ6ruU28QDsKHWmVBCNYCold5K+3AlOnmeeZskV4JSc
bCUzbwDM21tZSX4yDGbU8PnlshHwyagjGiOVGhwU8aFicG4c/CjPuKq7dwos
iqApJNOz4ILqEkrUuR9g976xnbl9c2BBT9M2MfsnuPksx/+oYgEslZVdWmEv
gfU7ySrm5C+wbVJhmjdLC15RplluV6+Ay8cpat6xVbBWlvh2dPw3uNOPJF9M
X8M9ShuvO43wX/cncovEmroBPKyWxLrOo++s0utvVOuBZdk2BRdSNoKb21VL
Li76YIdM9Wzkd7R3TmXW+wYD8L5I34odiYbg4oLdAUpPI3BXiSY/fhrdNJNy
PERsDCY9pjyrSjAB0/0Ga9/ZbQL3eXW4nP+GDl2upClEm8GZFk7qUpYpWK90
1qrblgROHRIre/rRvsUCN8ZdM3CbwMfMLm4LWPA0IXCYZA7WMns7uOno8AEP
qxg5+uLVsZoMVwvwqYlX+WFFaHfPQrfrE2j+Qquh0xRa06gbeT2NrvNNvrWs
QXuFRRlwF9E+HGtVsJ4l/kN4r0x/F1rKViaLbNGmjlsZNHu0vPbKWgYZHf2c
mzS6Bx3zkRLcuh/94ibH4cxBtM0J0aqWih76YtHgSUOzNQv24sPoN/UeOlog
mpyZ0P85CK3WDRSZM9BBLebch6FoCY8REBKGNgzm2anD0RyTl9rLkeg/rK0X
jg==
     "]]}},
  AspectRatio->NCache[GoldenRatio^(-1), 0.6180339887498948],
  Axes->True,
  AxesOrigin->{0, 0},
  PlotRange->{{0, 300000}, {0., 8.64190152476703}},
  PlotRangeClipping->True,
  PlotRangePadding->{
    Scaled[0.02], 
    Scaled[0.02]}]], "Output",
 CellChangeTimes->{
  3.692968315912038*^9, 3.692968520400734*^9, 3.6929686068656797`*^9, 
   3.6929701827515163`*^9, {3.69297027974802*^9, 3.692970334438097*^9}, {
   3.6929703716781487`*^9, 3.6929704850483074`*^9}, {3.6929705157283506`*^9, 
   3.6929705398083844`*^9}, 
   3.692970605750478*^9},ExpressionUUID->"08d2462f-b7a8-481e-9e18-\
6297bc2c04b8"]
}, Open  ]],

Cell[BoxData[{
 RowBox[{
  RowBox[{"{", 
   RowBox[{
    RowBox[{
     RowBox[{"xx", "'"}], "[", 
     RowBox[{"0.1", "Tmax"}], "]"}], ",", 
    RowBox[{
     RowBox[{"CC", "'"}], "[", 
     RowBox[{"0.1", "Tmax"}], "]"}], ",", 
    RowBox[{
     RowBox[{"DD", "'"}], "[", 
     RowBox[{"0.1", "Tmax"}], "]"}]}], "}"}], "/.", 
  "slv"}], "\[IndentingNewLine]", 
 RowBox[{
  RowBox[{"{", 
   RowBox[{
    RowBox[{
     RowBox[{"xx", "'"}], "[", 
     RowBox[{"0.2", "Tmax"}], "]"}], ",", 
    RowBox[{
     RowBox[{"CC", "'"}], "[", 
     RowBox[{"0.2", "Tmax"}], "]"}], ",", 
    RowBox[{
     RowBox[{"DD", "'"}], "[", 
     RowBox[{"0.2", "Tmax"}], "]"}]}], "}"}], "/.", 
  "slv"}], "\[IndentingNewLine]", 
 RowBox[{
  RowBox[{"{", 
   RowBox[{
    RowBox[{
     RowBox[{"xx", "'"}], "[", 
     RowBox[{"0.3", "Tmax"}], "]"}], ",", 
    RowBox[{
     RowBox[{"CC", "'"}], "[", 
     RowBox[{"0.3", "Tmax"}], "]"}], ",", 
    RowBox[{
     RowBox[{"DD", "'"}], "[", 
     RowBox[{"0.3", "Tmax"}], "]"}]}], "}"}], "/.", 
  "slv"}], "\[IndentingNewLine]", 
 RowBox[{
  RowBox[{"{", 
   RowBox[{
    RowBox[{
     RowBox[{"xx", "'"}], "[", 
     RowBox[{"0.4", "Tmax"}], "]"}], ",", 
    RowBox[{
     RowBox[{"CC", "'"}], "[", 
     RowBox[{"0.4", "Tmax"}], "]"}], ",", 
    RowBox[{
     RowBox[{"DD", "'"}], "[", 
     RowBox[{"0.4", "Tmax"}], "]"}]}], "}"}], "/.", 
  "slv"}], "\[IndentingNewLine]", 
 RowBox[{
  RowBox[{"{", 
   RowBox[{
    RowBox[{
     RowBox[{"xx", "'"}], "[", 
     RowBox[{"0.5", "Tmax"}], "]"}], ",", 
    RowBox[{
     RowBox[{"CC", "'"}], "[", 
     RowBox[{"0.5", "Tmax"}], "]"}], ",", 
    RowBox[{
     RowBox[{"DD", "'"}], "[", 
     RowBox[{"0.5", "Tmax"}], "]"}]}], "}"}], "/.", 
  "slv"}], "\[IndentingNewLine]", 
 RowBox[{
  RowBox[{"{", 
   RowBox[{
    RowBox[{
     RowBox[{"xx", "'"}], "[", 
     RowBox[{"0.6", "Tmax"}], "]"}], ",", 
    RowBox[{
     RowBox[{"CC", "'"}], "[", 
     RowBox[{"0.6", "Tmax"}], "]"}], ",", 
    RowBox[{
     RowBox[{"DD", "'"}], "[", 
     RowBox[{"0.6", "Tmax"}], "]"}]}], "}"}], "/.", 
  "slv"}], "\[IndentingNewLine]", 
 RowBox[{
  RowBox[{"{", 
   RowBox[{
    RowBox[{
     RowBox[{"xx", "'"}], "[", 
     RowBox[{"0.7", "Tmax"}], "]"}], ",", 
    RowBox[{
     RowBox[{"CC", "'"}], "[", 
     RowBox[{"0.7", "Tmax"}], "]"}], ",", 
    RowBox[{
     RowBox[{"DD", "'"}], "[", 
     RowBox[{"0.7", "Tmax"}], "]"}]}], "}"}], "/.", 
  "slv"}], "\[IndentingNewLine]", 
 RowBox[{
  RowBox[{"{", 
   RowBox[{
    RowBox[{
     RowBox[{"xx", "'"}], "[", 
     RowBox[{"0.8", "Tmax"}], "]"}], ",", 
    RowBox[{
     RowBox[{"CC", "'"}], "[", 
     RowBox[{"0.8", "Tmax"}], "]"}], ",", 
    RowBox[{
     RowBox[{"DD", "'"}], "[", 
     RowBox[{"0.8", "Tmax"}], "]"}]}], "}"}], "/.", 
  "slv"}], "\[IndentingNewLine]", 
 RowBox[{
  RowBox[{"{", 
   RowBox[{
    RowBox[{
     RowBox[{"xx", "'"}], "[", 
     RowBox[{"0.9", "Tmax"}], "]"}], ",", 
    RowBox[{
     RowBox[{"CC", "'"}], "[", 
     RowBox[{"0.9", "Tmax"}], "]"}], ",", 
    RowBox[{
     RowBox[{"DD", "'"}], "[", 
     RowBox[{"0.9", "Tmax"}], "]"}]}], "}"}], "/.", "slv"}]}], "Input",Express\
ionUUID->"9857376a-170a-4faf-8a1b-b9df232e1aa8"]
},
WindowSize->{1366, 685},
WindowMargins->{{-8, Automatic}, {Automatic, -8}},
DockedCells->FEPrivate`FrontEndResource[
 "FEExpressions", "CompatibilityToolbar"],
FrontEndVersion->"12.1 for Microsoft Windows (64-bit) (June 19, 2020)",
StyleDefinitions->"Default.nb",
ExpressionUUID->"2d10c056-ae5f-4571-be50-630ccc24f861"
]
(* End of Notebook Content *)

(* Internal cache information *)
(*CellTagsOutline
CellTagsIndex->{}
*)
(*CellTagsIndex
CellTagsIndex->{}
*)
(*NotebookFileOutline
Notebook[{
Cell[545, 20, 3121, 43, 28, "Input",ExpressionUUID->"bc751662-437f-41e0-b363-b896d8fbf616"],
Cell[CellGroupData[{
Cell[3691, 67, 184024, 2819, 2193, "Input",ExpressionUUID->"b4eda318-5a91-4130-86d9-e713892c7192"],
Cell[187718, 2888, 526, 12, 32, "Output",ExpressionUUID->"3b133cf0-3503-49a3-af62-5cfa5a8e9534"],
Cell[188247, 2902, 525, 12, 32, "Output",ExpressionUUID->"72ddac67-b334-45b5-b5fe-972ab92866d9"],
Cell[188775, 2916, 546, 11, 36, "Output",ExpressionUUID->"79ea357f-8330-4fce-ae17-292dbe97298d"],
Cell[189324, 2929, 547, 11, 36, "Output",ExpressionUUID->"a68f9250-6f5c-4f09-80b9-68b7afd8b8b3"],
Cell[189874, 2942, 34888, 581, 226, "Output",ExpressionUUID->"980acbc5-798a-4e9f-81d1-1b1252adf9ef"],
Cell[224765, 3525, 15749, 268, 238, "Output",ExpressionUUID->"fa433c70-9c99-4cd1-a06e-4570ff23ea38"],
Cell[240517, 3795, 12181, 209, 240, "Output",ExpressionUUID->"43a1a0a2-49b2-4edd-a0b8-f646e7c8b49a"],
Cell[252701, 4006, 11690, 201, 243, "Output",ExpressionUUID->"08d2462f-b7a8-481e-9e18-6297bc2c04b8"]
}, Open  ]],
Cell[264406, 4210, 3178, 117, 181, "Input",ExpressionUUID->"9857376a-170a-4faf-8a1b-b9df232e1aa8"]
}
]
*)
